# Supplementary material for: The complete mitochondrial genome of the house dust mite Dermatophagoides pteronyssinus (Trouessart): a novel gene arrangement among arthropods
Source: BMC Genomics. 2009 Mar 13;10:107. doi: 10.1186/1471-2164-10-107 (PMC2680895; doi:10.1186/1471-2164-10-107)
Supplement: Additional file 4 — Start and stop codons of mt protein coding genes of complete mt genomes of Acari. [file 1471-2164-10-107-S4.xls]

## Sheet: STARTSTOP Genes Acari
	cox1		cox2		cox3		cytB		atp6		atp8		nad1		nad2		nad3		nad4		nad4L		nad5		nad6
	start	stop	start	stop	start	stop	start	stop	start	stop	start	stop	start	stop	start	stop	start	stop	start	stop	start	stop	start	stop	start	stop
D. pteronyssinus	ATA	TAG	ATG	TAA	ATG	TAG	ATG	TAA	ATG	TAA	TTG	TAA	ATA	TAA	ATA	T	ATG	TAA	ATG	T	ATG	TAA	ATT	TAA	ATG	TAA
Steganacarus magnus	ATG	T	ATG	d	ATG	TAA	ATG	T	ATA	TA	ATT	TAG	ATG	TAA	ATC	TA	ATT	T	ATT	TTT	ATG	TAA	ATT	T	ATT	TAA
Unionicola foilii	ATA	TAA	ATG	T	ATG	T	ATG	T	ATG	TAA	ATT	TAA	ATA	TAA	ATA	TAA	ATA	TAA	ATG	TAA	ATG	T	TTG	T	ATA	TAA
Tetranychus urticae	ATA	TAG	ATG	TAA	ATG	T	ATT	TAA	ATG	T	ATA	T	ATT	T	ATG	T	ATG	TAA	ATG	TA	ATT	TAA	ATT	TAA	ATA	T
Varroa destructor	ATA	TAG	ATA	TAG	ATG	TAA	ATG	TAG	ATA	TAG	ATA	TAA	ATA	TAA	ATA	TAA	ATA	TAG	ATA	TAA	ATA	TAA	ATA	TAG	ATA	TAA
Ascoschoengastia sp.	ATG	TAA	ATG	TA	ATG	TA	ATG	TA	ATA	TAA	ATG	TAA	ATG	TAA	ATA	T	ATA	T	ATA	T	ATA	TAA	ATG	TAA	ATA	TAA
Walchia hayashii*	ATG	TAA	ATG	TA	ATG	T	ATG	T	ATG	TAA	ATG	TAA	ATG	TAA	ATG	T	ATA	TA	ATG	T	ATG	TAA	ATT	TAG	AAT	TA
Metaseiulus occidentalis	ATA	TAG	ATG	TAA	ATG	TAA	ATG	TAA	ATG	TAA	ATC	TAA	ATA	TAA	ATG	TAA	c	c	ATG	TAA	ATA	TAA	ATG	TAG	c	c
Ixodes persulcatus	ATT	TAA	ATG	T	ATG	T	ATG	T	ATA	TAA	ATT	TAA	ATG	TAA	ATA	TAA	ATT	TAA	ATG	TAA	ATG	TAA	ATT	T	ATA	TAA
Leptotrombidium akamushi	ATG	TAA	ATG	T	ATG	T	ATG	T	ATA	TAA	ATT	TAA	ATT	T	ATA	TAA	ATT	TAA	ATA	T	ATA	T	ATA	TA	ATT	TAA
Leptotrombidium deliense	ATG	TAA	ATG	T	ATG	TAA	ATG	T	ATA	TAA	ATT	TAA	ATT	T	ATA	TAA	ATT	T	ATA	T	ATA	T	ATT	TA	ATA	TAA
Leptotrombidium pallidum	ATG	TAA	ATG	T	ATG	TA	ATG	TAA	ATG	TAA	ATT	TAA	ATT	T	ATG	TAA	ATA	TAG	TTG	T	ATA	T	ATT	T	ATA	TAA
Ixodes uriae	ATT	TAA	ATG	T	ATG	T	ATG	TA	ATG	TAA	ATT	TAA	ATG	T	ATG	TA	ATT	TAA	ATG	T	ATG	TAA	GTG	TAA	ATT	TAA
Ornithodoros porcinus	ATT	TAG	ATG	T	ATG	T	ATG	TA	ATG	TAA	ATT	TAG	ATA	T	ATG	TA	ATA	T	ATG	T	ATG	TAA	ATT	TA	ATA	TAA
Ornithodoros moubata	ATT	TAA	ATG	T	ATG	T	ATG	TAG	ATG	TAA	ATA	TAA	ATG	TAA	ATG	TAA	ATT	TAG	ATG	T	ATG	TAG	ATT	TAA	ATA	TAA
Amblyomma triguttatum	ATA	TAA	ATG	TA	ATG	T	ATG	TA	ATG	TAA	ATT	TAA	ATT	TAA	ATG	TAA	ATT	T	ATG	TA	ATG	TAA	ATT	TA	ATT	TAA
Ixodes holocyclus	ATT	TAA	ATG	T	ATG	T	ATG	T	ATG	TAA	ATA	TAA	ATG	TAG	ATG	T	ATT	T	ATG	T	ATA	TAA	GTG	TAA	ATT	TAA
Haemaphysalis flava	ATT	TAA	ATG	TAG	ATG	T	ATG	T	ATG	TAA	ATT	TAA	ATT	TAA	ATG	T	ATT	T	ATG	T	ATG	TAA	ATT	TAA	ATT	TAA
Carios capensis	ATT	TAA	ATG	T	ATG	TAA	ATT	TAA	ATG	TAA	ATT	TAA	ATT	TAA	ATG	T	ATA	TAA	ATG	T	ATG	TAA	ATA	T	ATA	TAA
Rhipicephalus sanguineus	ATT	TAA	ATG	T	ATG	a	ATG	TAA	ATG	TAA	ATT	TAA	ATA	TAA	ATG	TAA	ATA	TAA	ATA	TAA	ATG	TAA	ATT	T	ATA	TAA
Ixodes hexagonus	ATT	TAA	ATG	T	ATA	T	ATG	T	ATA	TAA	ATG	TAA	ATG	b	ATA	TAA	ATA	TAA	ATA	TAA	ATG	TAA	ATT	TAA	ATA	TAA
a R. sanguineus' stop codon of cox3 is not indicated in NCBI
b I. hexagonus' stop codon of nad1 is not indicated in NCBI
c M. occidentalis lacks the genes nad3 and nad6
d cox2 has no stop codon, a stem-loop structure probably functions as a terminator
SUMMARY	genes
	cox1		cox2		cox3		cytB		atp6		atp8		nad1		nad2		nad3		nad4		nad4L		nad5		nad6	SUM	%
start-codon
ATA	6		1		1		0		7		4		6		8		9		6		7		3		12	70	25.8303
ATG	6		20		20		19		14		3		8		12		2		13		13		2		1	133	49.0775
ATT	9		0		0		2		0		12		7		0		9		1		1		13		6	60	22.1402
TTG	0		0		0		0		0		1		0		0		0		1		0		1		0	3	1.10701
ATC	0		0		0		0		0		1		0		1		0		0		0		0		0	2	0.738007
GTG	0		0		0		0		0		0		0		0		0		0		0		2		0	2	0.738007
AAT	0		0		0		0		0		0		0		0		0		0		0		0		1	1	0.369004
SUM	21		21		21		21		21		21		21		21		20		21		21		21		20	271	100
