# Supplementary material for: The complete mitochondrial genome of the house dust mite Dermatophagoides pteronyssinus (Trouessart): a novel gene arrangement among arthropods
Source: BMC Genomics. 2009 Mar 13;10:107. doi: 10.1186/1471-2164-10-107 (PMC2680895; doi:10.1186/1471-2164-10-107)
Supplement: Additional file 5 — GenBank accession numbers and sequences of ESTs of D. pteronyssinus and D. farinae covering the mt genome of D. pteronyssinus. [file 1471-2164-10-107-S5.fas]

>ESTs COX1

>gi|157270379|gb|EX162583.1|EX162583 MW_DP0585 Dermatophagoides pteronyssinus cDNA library Dermatophagoides pteronyssinus cDNA clone MW_DP0585 5', mRNA sequence
GCACGAGGGAAATACTATTTCTAGTCTTGGAAGTTTTATTACTGTTATATCTATTGTTAT
TTTTATTTTTATAATGTGAGAGGGTATGAGAAGAGGGCGTGTCATTAATTTTTATTCTTC
TAATTTAATTTCTTCTGAGTTTTATTATGAGAGTCCAGCTCCTTCACACACTAATGTGGA
AGCTTGAAAAGTTTGTAGTGGGGTTGTAATAATTTAGTTTTTATAAAAAAAAAAAAAAAA
AAAAAAAAAAAAAAAAAAAAAAAAAAAAAAAAAAAAAAAAAAAAAAAAAAAAAAAAA
>gi|157271250|gb|EX163454.1|EX163454 LY_YIT_DP1556 Dermatophagoides pteronyssinus cDNA library Dermatophagoides pteronyssinus cDNA clone LY_YIT_DP1556 5', mRNA sequence
GCACGAGGATACTATTTCTAGTCTTGGAAGTTTTATTACTGTTATATCTATTGTTATTTT
TATTTTTATAATGTGAGAGGGTATGAGAAGAGGGCGTGTCATTAATTTTTATTCTTCTAA
TTTAATTTCTTCTGAGTTTTATTATGAGAGTCCAGCTCCTTCACACACTAATGTGGAAGC
TTGAAAAGTTTGTAGTGGGGTTGTAATAATTTAGTTTTTATAAAAAAAAAAAAAAAAAA
>gi|157270005|gb|EX162214.1|EX162214 MW_DP0150 Dermatophagoides pteronyssinus cDNA library Dermatophagoides pteronyssinus cDNA clone MW_DP0150 5', mRNA sequence
GCACGAGGGAGGGCGTGTCATTAATTTTTATTCTTCTAATTTAATTTCTTCTGAGTTTTA
TTATGAGAGTCCAGCTCCTTCACACACTAATGTGGAAGCTTGAAAAGTTTGTAGTGGGGT
TGTAATAATTTAGTTTTTATAAAAAAAAAAAAAAAAAAAAAAAAAAAAAAAAAAAAA
>gi|157270700|gb|EX162904.1|EX162904 MW_DP0949 Dermatophagoides pteronyssinus cDNA library Dermatophagoides pteronyssinus cDNA clone MW_DP0949 5', mRNA sequence
TTTTATTACTGTTATATCTATTGTTATTTTTATTTTTATTATGTGAGAGGGTATGAGAAG
AGGGCGTGTCATTAATTTTTATTCTTCTAATTTAATTTCTTCTGAGTTTTATTATGAGAG
TCCAGCTCCTTCACACACTAATGTGGAAGCTTGAAAAGTTTGTAGTGGGGTTGTAATAAT
TTAGTTTTTATAAAAAAAAAAAAAAAAA
>gi|157270714|gb|EX162918.1|EX162918 MW_DP0965 Dermatophagoides pteronyssinus cDNA library Dermatophagoides pteronyssinus cDNA clone MW_DP0965 5', mRNA sequence
GCACGAGGCAAAGATATTGCTACTTTATATTTTATTTTTGGTGTATGATCGGGAATGTTA
GGTACAAGTTTTAGGAGATTAATTCGTCTAGAACTATCTCAACCTGGTGATTTCTCTATA
GATTTTGATTATTATAATTCTGTTGTTACTGCTCATGCTTTTATTATAATTTTTTTTATA
GTAATGCCTATTATGATAGGGGGATTTGGTAATTTACTGGTTCCCTTAATAATTGGGGCT
ACAGATATAGCCTACCCTCGTTTAAATAATATAAGATTTTGGTTATTACCACCTTCTTTA
TCTCTTTTAGTAAGTTCTGCTGTTGTTGGGTCTGGGGTTGGTACTGGTTGAACTGTTTAC
CCTCCTCTTTCTAATGGTATTTTTCACTCAGGGCCTGCTGTTGATTTCGGTATTCTTAGA
CTTCATATTGCTGGGGTTTCGTCTATTTTAGGGGCCATTAATTTTATTGTTACTATTTTT
AATATAAAAGTCCAAGGTATAGGTTGGTCCAATGTTCCTCTATTTGTGTGGTCTGTTTTT
ATTACTTCTTTTCTATTAGCTTTTTCTTTACCTGTTTTAGCAGCTGCTTTGACTATATTA
CTAACTGATCGTAATTTTAACTCTACTTTTTTTGACCCTGGTTGGTGGGGGAGACCCAAT
TTTGTACCAACATTTATTTTGG
>gi|157269970|gb|EX162179.1|EX162179 MW_DP0104 Dermatophagoides pteronyssinus cDNA library Dermatophagoides pteronyssinus cDNA clone MW_DP0104 5', mRNA sequence
GCACGAGGCAAAGATATTGCTACTTTATATTTTATTTTTGGTGTATGATCGGGAATGTTA
GGTACAAGTTTTAGGAGATTAATTCGTCTAGAACTATCTCAACCTGGTGATTTCTCTATA
GATTTTGATTATTATAATTCTGTTGTTACTGCTCATGCTTTTATTATAATTTTTTTTATA
GTAATGCCTATTATGATAGGGGGATTTGGTAATTTACTGGTTCCCTTAATAATTGGGGCT
ACAGATATAGCCTACCCTCGTTTAAATAATATAAGATTTTGGTTATTACCACCTTCTTTA
TCTCTTTTAGTAAGTTCTGCTGTTGTTGGGTCTGGGGTTGGTACTGGTTGAACTGTTTAC
CCTCCTCTTTCTAATGGTATTTTTCACTCAGGGCCTGCTGTTGATTTCGGTATTCTTAGA
CTTCATATTGCTGGGGTTTCGTCTATTTTAGGGGCCATTAATTTTATTGTTACTATTTTT
AATATAAAAGTCCAAGGTATAGGTTGGTCCAATGTTCCTCTATTTGTGTGGTCTGTTTTT
ATTACTTCTTTTCTATTAGCTTTTTCTTTACCTGTTTTAGCAGCTGCTTTGACTATATTA
CTAACTGATCGTAATTTTAACTCTACTTTTTTTGACCCTGTTGGTGGGGGAGACCCA
>gi|157270393|gb|EX162597.1|EX162597 MW_DP0599 Dermatophagoides pteronyssinus cDNA library Dermatophagoides pteronyssinus cDNA clone MW_DP0599 5', mRNA sequence
GCACGAGGCAAAGATATTGCTACTTTATATTTTATTTTTGGTGTATGATCGGGAATGTTA
GGTACAAGTTTTAGGAGATTAATTCGTCTAGAACTATCTCAACCTGGTGATTTCTCTATA
GATTTTGATTATTATAATTCTGTTGTTACTGCTCATGCTTTTATTATAATTTTTTTTATA
GTAATGCCTATTATGATAGGGGGATTTGGTAATTTACTAGTTCCCTTAATAATTGGGGCT
ACAGATATGGCCTACCCTCGTTTAAATAATATAAGATTTTGGTTATTACCACCTTCTTTA
TCTCTTTTAGTAAGTTCTGCTGTTGTTGGGTCTGGGGTTGGTACTGGTTGAACTGTTTAC
CCCCCTCTTTCTAATGGTATTTTTCACTCAGGGCCTGCTGTTGATTTCGGTATTCTTAGA
CTTCATATTGCTGGGGTTTCGTCTATTTTAGGGGCCATTAATTTTATTGTTACTATTTTT
AATATAAAAGTCAAAGGTATAGGTTGGTCCAATGTTCCTCTATTTGTGTGGTCTGTTTTT
ATTACTTCTTTTCTATTAGCTTTTTCTTTACCTGTTTTAGCAGCTGCTTTGACTATATTA
CTAACTGATCGTAATTTTAACCCCTACTTTTTTTGACCCCGGTTGGGGGGGGGA
>gi|84115520|gb|CB283719.1|CB283719 DF0298 Dermatophagoides farinae cDNA library Dermatophagoides farinae cDNA, mRNA sequence
CCGGAGATATTGCTACTTTGTATTTTGTTTTTGGGGTGTGATCTGGTATGTTGGGGACTA
GGTTCAGAAGACTAATTCGTTTAGAGTTGTCTCAGCCTGGTGATTTTTCTATGGATTTTG
ATTACTATAACTCTGTTGTAACAGCTCATGCTTTTATTATAATTTTTTTTATGGTTATGC
CTATCATGATAGGGGGTTTTGGTAATTTATTGGTGCCACTTATAATTGGGGCTACTGATA
TGGCCTACCCTCGTTTAAATAATATGAGGTTTTGATTATTACCCCCATCTTTGTCTCTTC
TTGTTAGCTCTGCGGTGGTTGGTTCTGGTGTTGGTACTGGATGAACTGTTTACCCCCCCT
TGTCTAATGGTATCTTTCACTCTGGTCCTGCAGTTGATTTTGGTATTCTTAGTTTACATA
TTGCAGGTGTTTCTTCTATTTTAGGTGCTATTAATTTTATTGTTACTATTATTAACATAA
AGGTTGAAGGTATAGGGTGATCTAGTGTTCCTTTGTTTGTTTGATCTGTTTTTATTACTT
CCTTTTTGTTAGCCTTTTCTCTTCCAGTCTTGGCGGCAGCTTTGACTATATTGTTGACCG
ATCGTAATTTTAATTCTACTTTTTTTGATCCTGTG
>gi|84116210|gb|CB284409.1|CB284409 DF1154 Dermatophagoides farinae cDNA library Dermatophagoides farinae cDNA, mRNA sequence
GCTCATCATATATTTACAGTGGGTTTAGATATTGATACTCGTGCTTATTTTACTTCTGCT
ACTATAATTATTGCTGTTCCCACTGGTGTAAAAGTTTTTAGGTGGTTGGCTACTATGTTG
GGTGGTAAACTTGATTTTAGTCCTTCTTTTTTGTGGTCTATAGGGTTTGTTTTTCTCTTT
ACTGTTGGTGGTTTAACTGGGGTTATTTTGTCTAACTCTTCTTTAGATGTTAGTTTACAT
GACACGTACTATGTTGTTGCTCATTTTCATTATGTATTGTCGATAGGTGCTGTGTTTGCT
ATTATGGCGGGAATTACTCATTGATTTCCTGCTATTTATAATATTCCTATGAACCCTTAT
TTCTTAAAAGGTCAATTTTGGGTGATATTTTTAGGGGTTAATTTAACTTTCTTTCCTCAG
CATTTTTTAGGATTAAATGGTATACCACGTCGTTATTGTGACTATCCTGATGGTTTTACG
TATTGGAATACTGTAAGTAGTTTAGGGAGATTGGTTACTGTTATATCTATTGTTTTCTTT
GTTTTTATTATTTGAGAGGGTGTAAGGAGAGGCCGAGTTGTAAATCAGTATACTTCTAAT
CTAACTACTTCGGAGTTTTTTTATGACTCTCCTTCCCCCTCCCACACTAATGTTGAGGCT
TGAAAAGTATTTAATGGTGTTGTAGTTTTATAGTTTTACCG
>gi|84116699|gb|CB284898.1|CB284898 DF1718 Dermatophagoides farinae cDNA library Dermatophagoides farinae cDNA, mRNA sequence
GATTTATTGTTTGAGCTCATCATATATTTACAGTGGGTTTAGATATTGATACTCGTGCTT
ATTTTACTTCTGCTACTATAATTATTGCTGTTCCCACTGGTGTAAAAGTTTTTAGGTGGT
TGGCTACTATGTTGGGTGGTAAACTTGATTTTAGTCCTTCTTTTTTGTGGTCTATAGGGT
TTGTTTTTCTCTTTACTGTTGGTGGTTTAACTGGGGTTATTTTGTCTAACTCTTCTTTAG
ATGTTAGTTTACATGACACGTACTATGTTGTTGCTCATTTTCATTATGTATTGTCGATAG
GTGCTGTGTTTGCTATTATGGCGGGAATTACTCATTGATTTCCTGCTATTTATAATATTC
CTATGAACCCTTATTTCTTAAAAGGTCAATTTTGGGTGATATTTTTAGGGGTTAATTTAA
CTTTCTTTCCTCAGCATTTTTTAGGATTAAATGGTATACCACGTCGTTATTGTGACTATC
CTGATGGTTTTACGTATTGGAATACTGTAAGTAGTTTAGGGAGATTGGTTACTGTTATAT
CTATTGTTTTCTTTGTTTTTATTATTTGAGAGGGTGTAAGGAGAGGCCGAGTTGTAAATC
AGTATACTTCTAATCTAACTACTTCGGAGTTTTTTTACCCTCTCCTTCCCCCTCCCACAC
TAATGTTGAGGCTTGAAAAGTATTTAATGGTGTTGCCGCC
>gi|84116246|gb|CB284445.1|CB284445 DF1196 Dermatophagoides farinae cDNA library Dermatophagoides farinae cDNA, mRNA sequence
TCTTTAGGGATGATTTATGCTATAGTGTCTATTGCTGTGCTTGGATTTATTGTTTGAGCT
CATCATATATTTACAGTGGGTTTAGATATTGATACTCGTGCTTATTTTACTTCTGCTACT
ATAATTATTGCTGTTCCCACTGGTGTAAAAGTTTTTAGGTGGTTGGCTACTATGTTGGGT
GGTAAACTTGATTTTAGTCCTTCTTTTTTGTGGTCTATAGGGTTTGTTTTTCTCTTTACT
GTTGGTGGTTTAACTGGGGTTATTTTGTCTAACTCTTCTTTAGATGTTAGTTTACATGAC
ACGTACTATGTTGTTGCTCATTTTCATTATGTATTGTCGATAGGTGCTGTGTTTGCTATT
ATGGCGGGAATTACTCATTGATTTCCTGCTATTTATAATATTCCTATGAACCCTTATTTC
TTAAAAGGTCAATTTTGGGTGATATTTTTAGGGGTTAATTTAACTTTCTTTCCTCAGCAT
TTTTTAGGATTAAATGGTATACCACGTCGTTATTGTGACTATCCTGATGGTTTTACGTAT
TGGAATACTGTAAGTAGTTTAGGGAGATTGGTTACTGTTATATCTATTGTTTTCTTTGTT
TTTATTATTTGAGAGGGTGTAAGGAGAGGCCGAGTTGTAAATCAGCCG
>gi|84115543|gb|CB283742.1|CB283742 DF0331 Dermatophagoides farinae cDNA library Dermatophagoides farinae cDNA, mRNA sequence
TACTCGTGCTTATTTTACTTCTGCTACTATAATTATTGCTGTTCCCACTGGTGTAAAAGT
TTTTAGGTGGTTGGCTACTATGTTGGGTGGTAAACTTGATTTTAGTCCTTCTTTTTTGTG
GTCTATAGGGTTTGTTTTTCTCTTTACTGTTGGTGGTTTAACTGGGGTTATTTTGTCTAA
CTCTTCTTTAGATGTTAGTTTACATGACACGTACTATGTTGTTGCTCATTTTCATTATGT
ATTGTCGATAGGTGCTGTGTTTGCTATTATGGCGGGAATTACTCATTGATTTCCTGCTAT
TTATAATATTCCTATGAACCCTTATTTCTTAAAAGGTCAATTTTGGGTGATATTTTTAGG
GGTTAATTTAACTTTCTTTCCTCAGCATTTTTTAGGATTAAATGGTATACCACGTCGTTA
TTGTGACTATCCTGATGGTTTTACGTATTGGAATACTGTAAGTAGTTTAGGGAGATTGGT
TACTGTTATATCTATTGTTTTCTTTGTTTTTATTATTTGAGAGGGTGTAAGGAGAGGCCG
AGTTGTAAATCAGTATACTTCTAATCTAACTACTTCGGAGTTTTTTTATGACTCTCCTTC
CCCCTCCCACACTAATGTTGAGGCTTGAAAAGTATTTAATGGTGTTGTCCG
>gi|84116789|gb|CB284988.1|CB284988 DF1828 Dermatophagoides farinae cDNA library Dermatophagoides farinae cDNA, mRNA sequence
GGTTTAGATATTGATACTCGTGCTTATTTTACTTCTGCTACTATAATTATTGCTGTTCCC
ACTGGTGTAAAAGTTTTTAGGTGGTTGGCTACTATGTTGGGTGGTAAACTTGATTTTAGT
CCTTCTTTTTTGTGGTCTATAGGGTTTGTTTTTCTCTTTACTGTTGGTGGTTTAACTGGG
GTTATTTTGTCTAACTCTTCTTTAGATGTTAGTTTACATGACACGTACTATGTTGTTGCT
CATTTTCATTATGTATTGTCGATAGGTGCTGTGTTTGCTATTATGGCGGGAATTACTCAT
TGATTTCCTGCTATTTATAATATTCCTATGAACCCTTATTTCTTAAAAGGTCAATTTTGG
GTGATATTTTTAGGGGTTAATTTAACTTTCTTTCCTCAGCATTTTTTAGGATTAAATGGT
ATACCACGTCGTTATTGTGACTATCCTGATGGTTTTACGTATTGGAATACTGTAAGTAGT
TTAGGGAGATTGGTTACTGTTATATCTATTGTTTTCTTTGTTTTTATTATTTGAGAGGGT
GTAAGGAGAGGCCGAGTTGTAAATCAGTATACTTCTAATCTAACTACTTCGGAGTTTTTT
TATGACTCTCCCTCCCCCTCCCACACTAATGTTGAGGCTTGAAAAGTATTTAATGGTGCC
G
>gi|84116290|gb|CB284489.1|CB284489 DF1245 Dermatophagoides farinae cDNA library Dermatophagoides farinae cDNA, mRNA sequence
TTTGAGCTCATCATATATTTACAGTGGGTTTAGATATTGATACTCGTGCTTATTTTACTT
CTGCTACTATAATTATTGCTGTTCCCACTGGTGTAAAAGTTTTTAGGTGGTTGGCTACTA
TGTTGGGTGGTAAACTTGATTTTAGTCCTTCTTTTTTGTGGTCTATAGGGTTTGTTTTTC
TCTTTACTGTTGGTGGTTTAACTGGGGTTATTTTGTCTAACTCTTCTTTAGATGTTAGTT
TACATGACACGTACTATGTTGTTGCTCATTTTCATTATGTATTGTCGATAGGTGCTGTGT
TTGCTATTATGGCGGGAATTACTCATTGATTTCCTGCTATTTATAATATTCCTATGAACC
CTTATTTCTTAAAAGGTCAATTTTGGGTGATATTTTTAGGGGTTAATTTAACTTTCTTTC
CTCAGCATTTTTTAGGATTAAATGGTATACCACGTCGTTATTGTGACTATCCTGATGGTT
TTACGTATTGGAATACTGTAAGTAGTTTAGGGAGATTGGTTACTGTTATATCTATTGTTT
TCTTTGTTTTTATTATTTGAGAGGGTGTAAGGAGAGGCCGAGTTGTCAATCAGTATACTT
CTAATCTAACTACTTCGGAGTTTTTTTATGACTCTCCTTCCCCCG
>gi|84115756|gb|CB283955.1|CB283955 DF0633 Dermatophagoides farinae cDNA library Dermatophagoides farinae cDNA, mRNA sequence
ATTTATGCTATAGTGTCTATTGCTGTGCTTGGATTTATTGTTTGAGCTCATCATATATTT
ACAGTGGGTTTAGATATTGATACTCGTGCTTATTTTACTTCTGCTACTATAATTATTGCT
GTTCCCACTGGTGTAAAAGTTTTTAGGTGGTTGGCTACTATGTTGGGTGGTAAACTTGAT
TTTAGTCCTTCTTTTTTGTGGTCTATAGGGTTTGTTTTTCTCTTTACTGTTGGTGGTTTA
ACTGGGGTTATTTTGTCTAACTCTTCTTTAGATGTTAGTTTACATGACACGTACTATGTT
GTTGCTCATTTTCATTATGTATTGTCGATAGGTGCTGTGTTTGCTATTATGGCGGGAATT
ACTCATTGATTTCCTGCTATTTATAATATTCCTATGAACCCTTATTTCTTAAAAGGTCAA
TTTTGGGTGATATTTTTAGGGGTTAATTTAACTTTCTTTCCTCAGCATTTTTTAGGATTA
AATGGTATACCACGTCGTTATTGTGACTATCCTGATGGTTTTACGTATTGGAATACTGTA
AGTAGTTTAGGGAGATTGGTTACTGTTATATCTATTGTTTTCTTTGTTTTTATTATTTGA
GAGGGTGTAAGGAGAGGCCGAGTTGTAAATCAGTATACCG
>gi|84116379|gb|CB284578.1|CB284578 DF1341 Dermatophagoides farinae cDNA library Dermatophagoides farinae cDNA, mRNA sequence
AGATATTGATACTCGTGCTTATTTTACTTCTGCTACTATAATTATTGCTGTTCCCACTGG
TGTAAAAGTTTTTAGGTGGTTGGCTACTATGTTGGGTGGTAAACTTGATTTTAGTCCTTC
TTTTTTGTGGTCTATAGGGTTTGTTTTTTTTTACTGTTGGTGGTTTAACTGGGGTTATTT
TGTCTAACTCTTCTTTAGATGTTAGTTTACATGACACGTACTATGTTGTTGCTCATTTTC
ATTATGTATTGTCGATAGGTGCTGTGTTTGCTATTATGGCGGGAATTACTCATTGATTTC
CTGCTATTTATAATATTCCTATGAACCCTTATTTCTTAAAAGGTCAATTTTGGGTGATAT
TTTTAGGGGTTAATTTAACTTTCTTTCCTCAGCATTTTTTAGGATTAAATGGTATACCAC
GTCGTTATTGTGACTATCCTGATGGTTTTACGTATTGGAATACTGTAAGTAGTTTAGGGA
GATTGGTTACTGTTATATCTATTGTTTTCTTTGTTTTTATTATTTGAGAGGGTGTAAGGA
GAGGCCGAGTTGTAAATCAGTATACTTCTAATCTAACTACTTCGGAGTTTTTTTATGACT
CTCCTTCCCCCTCCCACACTAATGTTGAGGCTTGAAAAGTATTTAATGGTGTTGTAGCCG

>gi|84116351|gb|CB284550.1|CB284550 DF1310 Dermatophagoides farinae cDNA library Dermatophagoides farinae cDNA, mRNA sequence
CTTTAGGGATGATTTATGCTATAGTGTCTATTGCTGTGCTTGGATTTATTGTTTGAGCTC
ATCATATATTTACAGTGGGTTTAGATATTGATACTCGTGCTTATTTTACTTCTGCTACTA
TAATTATTGCTGTTCCCACTGGTGTAAAAGTTTTTAGGTGGTTGGCTACTATGTTGGGTG
GTAAACTTGATTTTAGTCCTTCTTTTTTGTGGTCTATAGGGTTTGTTTTTCTCTTTACTG
TTGGTGGTTTAACTGGGGTTATTTTGTCTAACTCTTCTTTAGATGTTAGTTTACATGACA
CGTACTATGTTGTTGCTCATTTTCATTATGTATTGTCGATAGGTGCTGTGTTTGCTATTA
TGGCGGGAATTACTCATTGATTTCCTGCTATTTATAATATTCCTATGAACCCTTATTTCT
TAAAAGGTCAATTTTGGGTGATATTTTTAGGGGTTAATTTAACTTTCTTTCCTCAGCATT
TTTTAGGATTAAATGGTATACCACGTCGTTATTGTGACTATCCTGATGGTTTTACGTATT
GGAATACTGTAAGTAGTTTAGGGAGATTGGTTACTGTTATATCTATTGTTTTCTTTGTTT
TTATTATTTGAGAGGGTGTAAGGCCG
>gi|84116306|gb|CB284505.1|CB284505 DF1263 Dermatophagoides farinae cDNA library Dermatophagoides farinae cDNA, mRNA sequence
TCATCATATATTTACAGTGGGTTTAGATATTGATACTCGTGCTTATTTTACTTCTGCTAC
TATAATTATTGCTGTTCCCACTGGTGTAAAAGTTTTTAGGTGGTTGGCTACTATGTTGGG
TGGTAAACTTGATTTTAGTCCTTCTTTTTTGTGGTCTATAGGGTTTGTTTTTCTCTTTAC
TGTTGGTGGTTTAACTGGGGTTATTTTGTCTAACTCTTCTTTAGATGTTAGTTTACATGA
CACGTACTATGTTGTTGCTCATTTTCATTATGTATTGTCGATAGGTGCTGTGTTTGCTAT
TATGGCGGGAATTACTCATTGATTTCCTGCTATTTATAATATTCCTATGAACCCTTATTT
CTTAAAAGGTCAATTTTGGGTGATATTTTTAGGGGTTAATTTAACTTTCTTTCCTCAGCA
TTTTTTAGGATTAAATGGTATACCACGTCGTTATTGTGACTATCCTGATGGTTTTACGTA
TTGGAATACTGTAAGTAGTTTAGGGAGATTGGTTACTGTTATATCTATTGTTTTCTTTGT
TTTTATTATTTGAGAGGGTGTAAGGAGAGGCCGAGTTGTAAATCAGTATACTTCTAATCT
AACTACTTCGCCCCCCTTTTATGACTCTCCTTCCCCCTCCCACACTAATGTTGAGGCTTG
AAAAGTACCGGAC
>gi|84115595|gb|CB283794.1|CB283794 DF0394 Dermatophagoides farinae cDNA library Dermatophagoides farinae cDNA, mRNA sequence
CGGGTTATGCCTATCATGATAGGGGGTTTTGGTAATTTATTGGTGCCACTTATAATTGGG
GCTACTGATATGGCCTACCCTCGTTTAAATAATATGAGGTTTTGATTATTACCCCCATCT
TTGTCTCTTCTTGTTAGCTCTGCGGTGGTTGGTTCTGGTGTTGGTACTGGATGAACTGTT
TACCCCCCCTTGTCTAATGGTATCTTTCACTCTGGTCCTGCAGTTGATTTTGGTATTCTT
AGTTTACATATTGCAGGTGTTTCTTCTATTTTAGGTGCTATTAATTTTATTGTTACTATT
ATTAACATAAAGGTTGAAGGTATAGGGTGATCTAGTGTTCCTTTGTTTGTTTGATCTGTT
TTTATTACTTCCTTTNTGTTAGCCTTTTCTCTTCCAGTCTTGGCGGCAGCTTTGACTATA
TTGTTGACCGATCGTAATTTTAATTCTACTTTTTTTGATCCTGTGGGAGGAGGTGACCCT
ATTTTGTATCAACATTTGTTTTGGTTTTTTGGTCACCCTGAGGTTTATATCTTGATTTTG
CCAGGATTTGGTATTATTTCCCATACT
>gi|84115744|gb|CB283943.1|CB283943 DF0616 Dermatophagoides farinae cDNA library Dermatophagoides farinae cDNA, mRNA sequence
CAGCCTGGTGATTTTTCTATGGATTTTGATTACTATAACTCTGTTGTAACAGCTCATGCT
TTTATTATAATTTTTTTTATGGTTATGCCTATCATGATAGGGGGTTTTGGTAATTTATTG
GTGCCACTTATAATTGGGGCTACTGATATGGCCTACCCTCGTTTAAATAATATGAGGTTT
TGATTATTACCCCCATCTTTGTCTCTTCTTGTTAGCTCTGCGGTGGTTGGTTCTGGTGTT
GGTACTGGATGAACTGTTTACCCCCCCTTGTCTAATGGTATCTTTCACTCTGGTCCTGCA
GTTGATTTTGGTATTCTTAGTTTACATATTGCAGGTGTTTCTTCTATTTTAGGTGCTATT
AATTTTATTGTTACTATTATTAACATAAAGGTTGAAGGTATAGGGTGATCTAGTGTTCCT
TTGTTTGTTTGATCTGTTTTTATTACTTCCTTTTTGTTAGCCTTTTCTCTTCCAGTCTTG
GCGGCAGCTTTGACTATATTGTTGACCGATCGTAATTTTAATTCTACTTTTTTTGATCCT
GTGGGAGGAGGTGACCCTACCG
>gi|84115387|gb|CB283586.1|CB283586 DF0146 Dermatophagoides farinae cDNA library Dermatophagoides farinae cDNA, mRNA sequence
TATTGTTGAAGCTCATCATATATTTACAGTGGGTTTAGATATTGATACTCGTGCTTATTT
TACTTCTGCTACTATAATTATTGCTGTTCCCACTGGTGTAAAAGTTTTTAGGTGGTTGGC
TACTATGTTGGGTGGTAAACTTGATTTTAGTCCTTCTTTTTTGTGGTCTATAGGGTTTGT
TTTTCTCTTTACTGTTGGTGGTTTAACTGGGGTTATTTTGTCTAACTCTTCTTTAGATGT
TAGTTTACATGACACGTACTATGTTGTTGCTCATTTTCATTATGTATTGTCGATAGGTGC
TGTGTTTGCTATTATGGCGGGAATTACTCATTGATTTCCTGCTATTTATAATATTCCTAT
GAACCCTTATTTCTTAAAAGGTCAATTTTGGGTGATATTTTTAGGGGTTAATTTAACTTT
CTTTCCTCAGCATTTTTTAGGATTAAATGGTATACCACGTCGTTATTGTGACTATCCTGA
TGGTTTTACGTATTGGAATACTGTAAGTAGTTTAGGGAGATTGGTTACTGTTATATCTAT
TGTTTTCTTTGTTTTTATTATTTGAGAGGGTGTAAGGAGAGGCCGAGTTGT
>gi|84115673|gb|CB283872.1|CB283872 DF0507 Dermatophagoides farinae cDNA library Dermatophagoides farinae cDNA, mRNA sequence
ATAATTATTGCTGTTCCCACTGGTGTAAAAGTTTTTAGGTGGTTGGCTACTATGTTGGGT
GGTAAACTTGATTTTAGTCCTTCTTTTTTGTGGTCTATAGGGTTTGTTTTTCTCTTTACT
GTTGGTGGTTTAACTGGGGTTATTTTGTCTAACTCTTCTTTAGATGTTAGTTTACATGAC
ACGTACTATGTTGTTGCTCATTTTCATTATGTATTGTCGATAGGTGCTGTGTTTGCTATT
ATGGCGGGAATTACTCATTGATTTCCTGCTATTTATAATATTCCTATGAACCCTTATTTC
TTAAAAGGTCAATTTTGGGTGATATTTTTAGGGGTTAATTTAACTTTCTTTCCTCAGCAT
TTTTTAGGATTAAATGGTATACCACGTCGTTATTGTGACTATCCTGATGGTTTTACGTAT
TGGAATACTGTAAGTAGTTTAGGGAGATTGGTACTGTTATATCTATTGTTTTCTTTGTTT
TTATTATTTGAGAGGGTGTAAGGAGAGGCCGAGTTGTAAATCAGTATACTTCTAATCTAA
CTACTTCGGAGTTTTTTTATGACTCTCCTTCCCCCTCCCACACTAATGTTGAGGCTTGAA
AAGTATTTAATGGTGTTGTAGTTTCCG
>gi|84116035|gb|CB284234.1|CB284234 DF0962 Dermatophagoides farinae cDNA library Dermatophagoides farinae cDNA, mRNA sequence
ATTGCTGTTCCCACTGGTGTAAAAGTTTTTAGGTGGTTGGCTACTATGTTGGGTGGTAAA
CTTGATTTTAGTCCTTCTTTTTTGTGGTCTATAGGGTTTGTTTTTCTCTTTACTGTTGGT
GGTTTAACTGGGGTTATTTTGTCTAACTCTTCTTTAGATGTTAGTTTACATGACACGTAC
TATGTTGTTGCTCATTTTCATTATGTATTGTCGATAGGTGCTGTGTTTGCTATTATGGCG
GGAATTACTCATTGATTTCCTGCTATTTATAATATTCCTATGAACCCTTATTTCTTAAAA
GGTCAATTTTGGGTGATATTTTTAGGGGTTAATTTAACTTTCTTTCCTCAGCATTTTTTA
GGATTAAATGGTATACCACGTCGTTATTGTGACTATCCTGATGGTTTTACGTATTGGAAT
ACTGTAAGTAGTTTAGGGAGATTGGTTACTGTTATATCTATTGTTTTCTTTGTTTTTATT
ATTTGAGAGGGTGTAAGGAGAGGCCGAGTTGTAAATCAGTATACTTCTAATCTAACTACT
TCGGAGTTTTTTTATGACTCTCCTTCCCCCTCCCACACTAATGTTGAGGCTTGAAAAGTA
TTTAATGGTGTTGTAGCCG
>gi|84116320|gb|CB284519.1|CB284519 DF1277 Dermatophagoides farinae cDNA library Dermatophagoides farinae cDNA, mRNA sequence
GAGCTCATCATATATTTACAGTGGGTTTAGATATTGATACTCGTGCTTATTTTACTTCTG
CTACTATAATTATTGCTGTTCCCACTGGTGTAAAAGTTTTTAGGTGGTTGGCTACTATGT
TGGGTGGTAAACTTGATTTTAGTCCTTCTTTTTTGTGGTCTATAGGGTTTGTTTTTCTCT
TTACTGTTGGTGGTTTAACTGGGGTTATTTTGTCTAACTCTTCTTTAGATGTTAGTTTAC
ATGACACGTACTATGTTGTTGCTCATTTTCATTATGTATTGTCGATAGGTGCTGTGTTTG
CTATTATGGCGGGAATTACTCATTGATTTCCTGCTATTTATAATATTCCTATGAACCCTT
ATTTCTTAAAAGGTCAATTTTGGGTGATATTTTTAGGGGTTAATTTAACTTTCTTTCCTC
AGCATTTTTTAGGATTAAATGGTATACCACGTCGTTATTGTGACTATCCTGATGGTTTTA
CGTATTGGAATACTGTAAGTAGTTTAGGGAGATTGGTTACTGTTATATCTATTGTTTTCT
TTGTTTTTATTATTTGACACCCCCGTAAGGAGAGGCCGAGTTGTAAATCAGTATACTTCT
AATCTAACTACTTCGGCCG
>gi|84115618|gb|CB283817.1|CB283817 DF0422 Dermatophagoides farinae cDNA library Dermatophagoides farinae cDNA, mRNA sequence
CGGAAAATAACCCCAGTTAAACCACCAACAGTAAAGAGAAAAACAAACCCTATAGACCAC
AAAAAAGAAGGACTAAAATCAAGTTTACCACCCAACATAGTAGCCAACCACCTAAAAACT
TTTACACCAGTGGGAACAGCAATAATTATAGTAGCAGAAGTAAAATAAGCACGAGTATCA
ATATCTAAACCCACTGTAAATATATGATGAGCTCAAACAATAAATCCAAGCACAGCAATA
GACACTATAGCATAAATCATCCCTAAAGAGCCAAAAGGCTCAACTTTATTACTATAAAAC
CTCACAGTATGGGAAATAATACCAAATCCTGGCAAAATCAAGATATAAACCTCAGGGTGA
CCAAAAAACCAAAACAAATGTTGATACAAAATAGGGTCACCTCCTCCCACAGGATCAAAA
AAAGTAGAATTAAAATTACGATCGGTCAACAATATAGTCAAAGCTGCCGCCAAGACTGGA
AGAGAAAAGGCTAACAAAAAGGAAGTAATAAAAACAGATCAAACAAACAAAGGAACACTA
GATCACCCTATACCTTCAACCTTTATGTTAATAATAGTAACAAAAAAATTAACCCACCAA
AAAAAAAAAAAAAAAAAA
>gi|84115616|gb|CB283815.1|CB283815 DF0420 Dermatophagoides farinae cDNA library Dermatophagoides farinae cDNA, mRNA sequence
CGGAAAATAACCCCAGTTAAACCACCAACAGTAAAGAGAAAAACAAACCCTATAGACCAC
AAAAAAGAAGGACTAAAATCAAGTTTACCACCCAACATAGTAGCCAACCACCTAAAAACT
TTTACACCAGTGGGAACAGCAATAATTATAGTAGCAGAAGTAAAATAAGCACGAGTATCA
ATATCTAAACCCACTGTAAATATATGATGAGCTCAAACAATAAATCCAAGCACAGCAATA
GACACTATAGCATAAATCATCCCTAAAGAGCCAAAAGGCTCAACTTTATTACTATAAAAC
CTCACAGTATGGGAAATAATACCAAATCCTGGCAAAATCAAGATATAAACCTCAGGGTGA
CCAAAAAACCAAAACAAATGTTGATACAAAATAGGGTCACCTCCTCCCACAGGATCAAAA
AAAGTAGAATTAAAATTACGATCGGTCAACAATATAGTCAAAGCTGCCGCCAAGACTGGA
AGAGAAAAGGCTAACAAAAAGGAAGTAATAAAAACAGATCAAACAAACAAAGGAACACTA
GATCACCCTATACCTTCAACCTTTATGTTAATAATAGTAACAAAAAAATTAACCCACCAA
AAAAAAAAAAAAAAAAAA
>gi|84116782|gb|CB284981.1|CB284981 DF1819 Dermatophagoides farinae cDNA library Dermatophagoides farinae cDNA, mRNA sequence
CGGAGGTTCAGAAGACTAATTCGTTTAGAGTTGTCTCAGCCTGGTGATTTTTCGATGGAT
TTTGATTACTATAACTCTGTTGTAACAGCTCATGCTTTTATTATAATTTTTTTTATGGTT
ATGCCTATCATGATAGGGGGTTTTGGTAATTTATTGGTGCCACTTATAATTGGGGCTACT
GATATGGCCTACCCTCGTTTAAATAATATGAGGTTTTGATTATTACCCCCATCTTTGTCT
CTTCTTGTTAGCTCTGCGGTGGTTGGTTCTGGTGTTGGTACTGGATGAACTGTTTACCCC
CCCTTGTCTAATGGTATCTTTCACTCTGGTCCTGCAGTTGATTTTGGTATTCTTAGTTTA
CATATTGCAGGTGTTTCTTCTATTTTAGGTGCTATTAATTTTATTGTTACTATTATTAAC
ATAAAGGTTGAAGGTATAGGGTGATCTAGTGTTCCTTTGTTTGTTTGATCTGTTTTTATT
ACTTCCTTTTTGTTAGCCTTTTCTCTTCCAGTCTTGGCGGCAGCTTTGACTATATTGTTG
ACCGATCGTAAT
>gi|84115421|gb|CB283620.1|CB283620 DF0188 Dermatophagoides farinae cDNA library Dermatophagoides farinae cDNA, mRNA sequence
CCCCATCTTTGTCTCTTCTTGTTAGCTCTGCGGTGGTTGGTTCTGGTGTTGGTACTGGAT
GAACTGTTTACCCCCCCTTGTCTAATGGTATCTTTCACTCTGGTCCTGCAGTTGATTTTG
GTATTCTTAGTTTACATATTGCAGGTGTTTCTTCTATTTTAGGTGCTATTAATTTTATTG
TTACTATTATTAACATAAAGGTTGAAGGTATAGGGTGATCTAGTGTTCCTTTGTTTGTTT
GATCTGTTTTTATTACTTCCTTTTTGTTAGCCTTTTCTCTTCCAGTCTTGGCGGCAGCTT
TGACTATATTGTTGACCGATCGTAATTTTAATTCTACTTTTTTGATCCTGTGGGAGGAGG
TGACCCTATTTTGTATCAACATTTGTTTTGGTTTTTTGGTCGCCCTGAGGTTTATATCTT
GATTTTGCCAGGATTTGGTATTATTTCCCATACTGTGAGGTTTTATAGTAATAAAGTTGA
GCCTTTTGGCTCTTTAGGGATGATTTATGCTATAGTGTCTATTGCTGTGCTTGGATTTAT
TGTTTGAGCTCATCATATATTTACAGTGGGTTTACCG
>gi|84116718|gb|CB284917.1|CB284917 DF1738 Dermatophagoides farinae cDNA library Dermatophagoides farinae cDNA, mRNA sequence
TGGTGTAAAAGTTTTTAGGTGGTTGGCTACTATGTTGGGTGGTAAACTTGATTTTAGTCC
TTCTTTTTTGTGGTCTATAGGGTTTGTTTTTCTCTTTACTGTTGGTGGTTTAACTGGGGT
TATTTTGTCTAACTCTTCTTTAGATGTTAGTTTACATGACACGTACTATGTTGTTGCTCA
TTTTCATTATGTATTGTCGATAGGTGCTGTGTTTGCTATTATGGCGGGAATTACTCATTG
ATTTCCTGCTATTTATAATATTCCTATGAACCCTTATTTCTTAAAAGGTCAATTTTGGGT
GATATTTTTAGGGGTTAATTTAACTTTCTTTCCTCAGCATTTTTTAGGATTAAATGGTAT
ACCACGTCGTTATTGTGACTATCCTGATGGTTTTACGTATTGGAATACTGTAAGTAGTTT
AGGGAGATTGGTTACTGTTATATCTATTGTTTTCTTTGTTTTTATTATTTGAGAGGGTGT
AAGGAGAGGCCGAGTTGTAAATCAGTATACTTCTAATCTAACTACTTCGGAGTTTTTTTA
TGACTCTCCTTCCCCCTCCCACACTAATGTTGAGGCTTGAAAAGTATTTAATGGTGTTGT
AGTTTTATACCG
>gi|84116690|gb|CB284889.1|CB284889 DF1708 Dermatophagoides farinae cDNA library Dermatophagoides farinae cDNA, mRNA sequence
TCTTTAGGGATGATTTATGCTATAGTGTCTATTGCTGTGCTTGGATTTATTGTTTGAGCT
CATCATATATTTACAGTGGGTTTAGATATTGATACTCGTGCTTATTTTACTTCTGCTACT
ATAATTATTGCTGTTCCCACTGGTGTAAAAGTTTTTAGGTGGTTGGCTACTATGTTGGGT
GGTAAACTTGATTTTAGTCCTTCTTTTTTGTGGTCTATAGGGTTTGTTTTTCTCTTTACT
GTTGGTGGTTTAACTGGGGTTATTTTGTCTAACTCTTCTTTAGATGTTAGTTTACATGAC
ACGTACTATGTTGTTGCTCATTTTCATTATGTATTGTCGATAGGTGCTGTGTTTGCTATT
ATGGCGGGAATTACTCATTGATTTCCTGCTATTTATAATATTCCTATGAACCCTTATTTC
TTAAAAGGTCAATTTTGGGTGATATTTTTAGGGGTTAATTTAACTTTCTTTCCTCAGCAT
TTTTTAGGATTAAATGGTATACCACGTCGTTATTGTGACTATCCTGATGGTTTTACGTAT
TGGAATACTGTAAGTAGTTTAGGGAGATTGGTTACCCG
>gi|84116291|gb|CB284490.1|CB284490 DF1247 Dermatophagoides farinae cDNA library Dermatophagoides farinae cDNA, mRNA sequence
CGGCTCTGGTCCTGCAGTTGATTTTGGTATTCTTAGTTTACATATTGCAGGTGTTTGTTC
TATTTTAGGTGCTATTAATTTTATTGTTACTATTATTAACATAAAGGTTGAAGGTATAGG
GTGATCTAGTGTTCCTTTGTTTGTTTGATCTGTTTTTATTACTTCCTTTTTGTTAGCCTT
TTCTCTTCCAGTCTTGGCGGCAGCTTTGACTATATTGTTGACCGATCGTAATTTTAATTC
TACTTTTTTGATCCTGTGGGAGGAGGTGACCCTATTTTGTATCAACATTTGTTTTGGTTT
TTTGGTCACCCTGAGGTTTATATCTTGATTTTGCCAGGATTTGGTATTATTTCCCATACT
GTGAGGTTTTATAGTAATAAAGTTGAGCCTTTTGGCTCTTTAGGGATGATTTATGCTATA
GTGTCTATTGCTGTGCTTGGATTTATTGTTTGAGCTCATCATATATTTACAGTGGGTTTA
GATATTGATACTCGTGCTTATTTTACTTCTGCTACTATAATTATTGCTGTTCCCACTGGT
GTAAAAGTTTTTAGGTGGTTGGCTACTATGTTGGGTGGTAAACT
>gi|84116419|gb|CB284618.1|CB284618 DF1385 Dermatophagoides farinae cDNA library Dermatophagoides farinae cDNA, mRNA sequence
CGGCGTTTAGAGTTGTCTCAGCCTGGTGATTTTTCTATGGATTTTGATTACTATAACTGT
GTTGTAACAGCTCATGCTTTTATTATAATTTTTTTTATGGTTATGCCTATCATGATAGGG
GGTTTTGGTAATTTATTGGTGCCACTTATAATTGGGGCTACTGATATGGCCTACCCTCGT
TTAAATAATATGAGGTTTTGATTATTACCCCCATCTTTGTCTCTTCTTGTTAGCTCTGCG
GTGGTTGGTTCTGGTGTTGGTACTGGATGAACTGTTTACCCCCCCTTGTCTAATGGTATC
TTTCACTCTGGTCCTGCAGTTGATTTTGGTATTCTTAGTTTACATATTGCAGGTGTTTCT
TCTATTTTAGGTGCTATTAATTTTATTGTTACTATTATTAACATAAAGGTTGAAGGTATA
GGGTGATCTAGTGTTCCTTTGTTTGTTTGATCTGTTTTTATTACTTCCTTTTTGTTAGCC
TTTTCTCTTCCAGTCTTGGCGGCAGCTTTGACTATATTGTTGACCGATCGTAAT
>gi|84115320|gb|CB283519.1|CB283519 DF0060 Dermatophagoides farinae cDNA library Dermatophagoides farinae cDNA, mRNA sequence
ATTAACATAAAGGGTTGAAGGTATAGGGTGATCTAGTGTTCCTTTGTTTGTTTGATCTGG
TTTTTATTACTTCCTTTTTGTTAGCCTTTTCTCTTCCAGTCTTGGCGGCAGCTTTGACTA
TATTGTTGACCGATCGTAATTTTAATTCTACTTTTTTTGATCCTGTGGGAGGAGGTGACC
CTATTCTGTATCAACATTTGTTTTGGTTTTTTGGTCACCCTGAGGTTTATATCTTGATTT
TGCCAGGATTTGGTATTATTTCCCATACTGTGAGGTTTTATAGTAATAAAGTTGAGCCTT
TTGGCTCTTTAGGGATGATTTATGCTATAGTGTCTATTGCTGTGCTTGGATTTATTGTTT
GAGCTCATCATATATTTACAGTGGGTTTAGATATTGATACTCGTGCTTATTTTACTTCTG
CTACTATAATTATTGCTGTTCCCACTGGTGTAAAAGTTTTTAGGTGGTTGGCTACTATGT
TGGGTGGTAAACTTGATTTTAGTCCTTCTTTTTTGTGGTCTATAGGGTTTGTTTTTCTCT
TTACTGTTGGTGGTTTAACTGGGGTTATTTTGTCTAACTCTTCTTTAGATGCCG
>gi|84116972|gb|CB285171.1|CB285171 DF2040 Dermatophagoides farinae cDNA library Dermatophagoides farinae cDNA, mRNA sequence
CCCACAGGATCAAAAAAAGTAGAATTAAAATTACGATCGGTCAACAATATAGTCAAAGCT
GCCGCCAAGACTGGAAGAGAAAAGGCTAACAAAAAGGAAGTAATAAAAACAGATCAAACA
AACAAAGGAACACTAGATCACCCTATACCTTCAACCTTTATGTTAATAATAGTAACAATA
AAATTAATAGCACCTAAAATAGAAGAAACACCTGCAATATGTAAACTAAGAATACCAAAA
TCAACTGCAGGACCAGAGTGAAAGATACCATTAGACAAGGGGGGGTAAACAGTTCATCCA
GTACCAACACCAGAACCAACCACCGCAGAGCTAACAAGAAGAGACAAAGATGGGGGTAAT
AATCAAAACCTCATATTATTTAAACGAGGGTAGGCCATATCAGTAGCCCCAATTATAAGT
GGCACCAATAAATTACCAAAACCCCCTATCATGATAGGCATAACCATAAAAAAAATTATA
ATAAAAGCATGAGCTGTTACAACAGAGTTATAGTAAAAAAAAAAAAAAAAA
>gi|84116304|gb|CB284503.1|CB284503 DF1261 Dermatophagoides farinae cDNA library Dermatophagoides farinae cDNA, mRNA sequence
AAATTAACCCCTAAAAATATCACCCAAAATTGACCTTTTAAGAAATAAGGGTTCATAGGA
ATATTATAAATAGCAGGAAATCAATGAGTAATTCCCGCCATAATAGCAAACACAGCACCT
ATCGGCAATACATAATGAAAATGAGCAACAACATAGTACGTGTCATGTAAACTAACATCT
AAAGAAGAGTTAGACAAAATAACCCCAGTTAAACCACCAACAGTAAAGAGAAAAACAAAC
CCTATAGACCACAAAAAAGAAGGACTAAAATCAAGTTTACCACCCAACATAGTAGCCAAC
CACCTAAAAACTTTTACACCAGTGGGAACAGCAATAATTATAGTAGCAGAAGTAAAATAA
GCACGAGTATCAATATCTAAACCCACTGTAAATATATGATGAGCTCAAACAATAAATCCA
AGCACAGCAATAGACACTATAGCATAAATCATCCCTAAAGAGCCAAAAGGCTCAACTTTA
TTACTATAAAACCTCACAGTATGGGAAATAATACCAAATCCCCCCAAAATCAAGATATAA
ACCTCAGGGTGACCAAAAAAAAAAAAAAAAAA
>gi|84115902|gb|CB284101.1|CB284101 DF0802 Dermatophagoides farinae cDNA library Dermatophagoides farinae cDNA, mRNA sequence
TTTGGTATTATTTCCCATACTGTGAGGTTTTATAGTAATAAAGTTGAGCCTTTTGGCTCT
TTAGGGATGATTTATGCTATAGTGTCTATTGCTGTGCTTGGATTTATTGTTTGAGCTCAT
CATATATTTACAGTGGGTTTAGATATTGATACTCGTGCTTATTTTACTTCTGCTACTATA
ATTATTGCTGTTCCCACTGGTGTAAAAGTTTTTAGGTGGTTGGCTACTATGTTGGGTGGT
AAACTTGATTTTAGTCCTTCTTTTTTGTGGTCTATAGGGTTTGTTTTTCTCTTTACTGTT
GGTGGTTTAACTGGGGTTATTTTGTCTAACTCTTCTTTAGATGTTAGTTTACATGACACG
TACTATGTTGTTGCTCATTTTCATTATGTATTGTCGATAGGTGCTGTGTTTGCTATTATG
GCGGGAATTACTCATTGATTTCCTGCTATTTATAATATTCCTATGAACCCTTATTTCTTA
AAAGGTCAATTTTGGGTGATATTTTTAGGCCGTTAATTTAACTTTCTTTCCTCAGCATTT
TTTAGGATTAAATGGCCG
>gi|84115510|gb|CB283709.1|CB283709 DF0288 Dermatophagoides farinae cDNA library Dermatophagoides farinae cDNA, mRNA sequence
CGGAACTCGGCCTCTCCTTACACCCTCTCAAATAATAAAAACAAAGAAAACAATAGATAT
GACAGTAACCAATCTCCCTAAACTACTTACAGTATTCCAATACGTAAAACCATCAGGATA
GTCACAATAACGACGTGGTATACCATTTAATCCTAAAAAATGCTGAGGAAAGAAAGTTAA
ATTAACCCCTAAAAATATCACCCAAAATTGACCTTTTAAGAAATAAGGGTTCATAGGAAT
ATTATAAATAGCAGGAAATCAATGAGTAATTCCCGCCATAATAGCAAACACAGCACCTAT
CGACAATACATAATGAAAATGAGCAACAACATAGTACGTGTCATGTAAACTAACATCTAA
AGAAGAGTTAGACAAAATAACCCCAGTTAAACCACCAACAGTAAAGAGAAAAACAAACCC
TATAGACCACAAAAAAGAAGGACTAAGATCAAGTTTACCACCCAACATAGTAGCCAACCA
CCTAAAAACTTTTACACCAGTGGGAACAGCAATAATTATAGTAGCAGAAGTAAAATAAGC
ACGAGTATCAATATCTAAAAAAAAAAAAAAAAA
>gi|84116423|gb|CB284622.1|CB284622 DF1389 Dermatophagoides farinae cDNA library Dermatophagoides farinae cDNA, mRNA sequence
TTTATTGTTTGAGCTCATCATATATTTACAGTGGGTTTAGATATTGATACTCGTGCTTAT
TTTACTTCTGCTACTATAATTATTGCTGTTCCCACTGGTGTAAAAGTTTTTAGGTGGTTG
GCTACTATGTTGGGTGGTAAACTTGATTTTAGTCCTTCTTTTTTGTGGTCTATAGGGTTT
GTTTTTCTCTTTACTGTTGGTGGTTTAACTGGGGTTATTTTGTCTAACTCTTCTTTAGAT
GTTAGTTTACATGACACGTACTATGTTGTTGCTCATTTTCATTATGTATTGTCGATAGGT
GCTGTGTTTGCTATTATGGCGGGAATTACTCATTGATTTCCTGCTATTTATAATATTCCT
ATGAACCCTTATTTCTTAAAAGGTCAATTTTGGGTGATATTTTTAGGGGTTAATTTAACT
TTCTTTCCTCAGCATTTTTTAGGATTAAATGGTATACCACGTCGTTATTGTGACTATCCT
GATCCTTTTACGTATTGGAATACTGTAAGTAGTTTAGGGAGATTGGTTACTGTTATATCT
ATCCG
>gi|84115928|gb|CB284127.1|CB284127 DF0833 Dermatophagoides farinae cDNA library Dermatophagoides farinae cDNA, mRNA sequence
CGGGATTACTATAACTCTGTTGTAACAGCTCATGCTTTTATTATAATTTTTTTTATGGTT
ATGCCTACCATGATAGGGGGTTTTGGTAATTTATTGGTGCCACTTATAATTGGGGCTACT
GATATGGCCTACCCTCGTTTAAATAATATGAGGGTTTGATTATTACCCCCATCTTTGTCT
CTTCTTGTTAGCTCTGCGGTGGTTGGTTCTGGTGTTGGTACTGGATGAACTGTTTACCCC
CCCTTGTCTAATGGTATCTTTCACTCTGGTCCTGCAGTTGATTTTGGTATTCTTAGTTTA
CATATTGCAGGTGTTTCTTCTATTTTAGGTGCTATTAATTTTATTGTTACTATTATTAAC
ATAAAGGTTGAAGGTATAGGGTGATCTAGTGTTCCTTTGTTTGTTTGATCTGTTTTTATT
ACTTCCTTTTTGTTAGCCTTTTCTCTTCCAGTCTTGGCGGCAGCTTTGACTATATTGTTG
ACCGATCGTAATTTTAATTCTACTTTTTTTGATCCTGT
>gi|84115459|gb|CB283658.1|CB283658 DF0231 Dermatophagoides farinae cDNA library Dermatophagoides farinae cDNA, mRNA sequence
CTTTTTTGTGGTCTATAGGGTTTGTTTTTCTCTTTACTGTTGGTGGTTTAACTGGGGTTA
TTTTGTCTAACTCTTCTTTAGATGTTAGTTTACATGACACGTACTATGTTGTTGCTCATT
TTCATTATGTATTGTCGATAGGTGCTGTGTTTGCTATTATGGCGGGAATTACTCATTGAT
TTCCTGCTATTTATAATATTCCTATGAACCCTTATTTCTTAAAAGGTCAATTTTGGGTGA
TATTTTTAGGGGTTAATTTAACTTTCTTTCCTCAGCATTTTTTAGGATTAAATGGTATAC
CACGTCGTTATTGTGACTATCCTGATGGTTTTACGTATTGGAATACTGTAAGTAGTTTAG
GGAGATTGGTTACTGTTATATCTATTGTTTTCTTTGTTTTTATTATTTGAGAGGGTGTAA
GGAGAGGCCGAGTTGTAAATCAGTATACTTCTAATCTAACTACTTCGGAGTTTTTTTATG
ACTCTCCTTCCCCCTCCCACACTAATGTTGAGGCTTGAAAAGTATTTAATGGTGTTGTAG
TTTTATAGTTTTCCG
>gi|84116250|gb|CB284449.1|CB284449 DF1200 Dermatophagoides farinae cDNA library Dermatophagoides farinae cDNA, mRNA sequence
CTTTTTTGTGGTCTATAGGGTTTGTTTTTCTCTTAACTGTTGGTGGTTTAACTGGGGTTA
TTTTGTCTAACTCTTCTTTAGATGTTAGTTTACATGACACGTACTATGTTGTTGCTCATT
TTCATTATGTATTGTCGATAGGTGCTGTGTTTGCTATTATGGCGGGAATTACTCATTGAT
TTCCTGCTATTTATAATATTCCTATGAACCCTTATTTCTTAAAAGGTCAATTTTGGGTGA
TATTTTTAGGGGTTAATTTAACTTTCTTTCCTCAGCATTTTTTAGGATTAAATGGTATAC
CACGTCGTTATTGTGACTATCCTGATGGTTTTACGTATTGGAATACTGTAAGTAGTTTAG
GGAGATTGGTTACTGTTATATCTATTGTTTTCTTTGTTTTTATTATTTGAGAGGGTGTAA
GGAGAGGCCGAGTTGTAAATCAGTATACTTCTAATCTAACTACTTCGGAGTTTTTTTATG
ACTCTCCTTCCCCCTCCCACACTAATGTTGAGGCTTGAAAAGTATTTAATGGTGTTGTAG
TTTCCG
>gi|84115319|gb|CB283518.1|CB283518 DF0059 Dermatophagoides farinae cDNA library Dermatophagoides farinae cDNA, mRNA sequence
CCTTCTTTTTTGTGGTCTATAGGGTTTGTTTGTCTCTTTACTGTTGGTGAGTTTAACTGG
GGTTATTTTGTCTAACTCTTCTTTAGATGTTAGTTTACATGACACGTACTATGTTGTTGC
TCATTTTCATTATGTATTGTCGATAGGTGCTGTGTTTGCTATTATGGCGGGAATTACTCA
TTGATTTCCTGCTATTTATAATATTCCTATGAACCCTTATTTCTTAAAAGGTCAATTTTG
GGTGATATTTTTAGGGGTTAATTTAACTTTCTTTCCTCAGCATTTTTTAGGATTAAATGG
TATACCACGTCGTTATTGTGACTATCCTGATGGTTTTACGTATTGGAATACTGTAAGTAG
TTTAGGGAGATTGGTTACTGTTATATCTATTGTTTTCTTTGTTTTTATTATTTGAGAGGG
TGTAAGGAGAGGCCGAGTTGTAAATCAGTATACTTCTAATCTAAATACTTCGGAGTTTTT
TTATGACTCTCCTTCCCCCTCCCACACTAATGTTGAGGCTTGAAAAGTATTTAATGGTGT
TGTACCG
>gi|84116120|gb|CB284319.1|CB284319 DF1056 Dermatophagoides farinae cDNA library Dermatophagoides farinae cDNA, mRNA sequence
ACTATAATTATTGCTGTTCCCACTGGTGTAAAGTTTTTAGGTGGTTGGCTACTATGTTGG
GTGGTAAACTTGATTTTAGTCCTTCTTTTTTGTGCTCTATAGGGTTTGTTTTTCTCTTAA
CTGTTGGTGGTTTAACTGGGGTTATTTTGTCTAACTCTTCTTTAGATGTTAGTTTACATG
ACACGCACTATGTTGTTGCTCATTTTCATTATGTATTGTCGATAGGTGCTGTGTTTGCTA
TTATGGCGGGAATTACTCATTGATTTCCTGCTATTTATAATATTCCTATGAACCCTTATT
TCTTAAAAGGTCAATTTTGGGTGATATTTTTAGGGGTTAATTTAACTTTCTTTCCTCAGC
ATTTTTTAGGATTAAATGGTATACCACGTCGTTATTGTGACTATCCTGATGGTTTTACGT
ATTGGAATACTGTAAGTAGTTTAGGGAGATTGGTTACTGTTATATCTATTGTTTTCTTTG
TTTTTATTATTTGAGAGGGTGTAAGGAGAGCCCGAGTTGTAAATCAGTATACTTCTAATC
TA
>gi|84116888|gb|CB285087.1|CB285087 DF1949 Dermatophagoides farinae cDNA library Dermatophagoides farinae cDNA, mRNA sequence
GTGGTCTATAGGGTTTGTTTTTCTCTTTACTGTTGGTGGTTTAACTGGGGTTATTTTGTC
TAACTCTTCTTTAGATGTTAGTTTACATGACACGTACTATGTTGTTGCTCATTTTCATTA
TGTATTGTCGATAGGTGCTGTGTTTGCTATTATGGCGGGAATTACTCATTGATTTCCTGC
TATTTATAATATTCCTATGAACCCTTATTTCTTAAAAGGTCAATTTTGGGTGATATTTTT
AGGGGTTAATTTAACTTTCTTTCCTCAGCATTTTTTAGGATTAAATGGTATACCACGTCG
TTATTGTGACTATCCTGATGGTTTTACGTATTGGAATACTGTAAGTAGTTTAGGGAGATT
GGTTACTGTTATATCTATTGTTTTCTTTGTTTTTATTATTTGAGAGGGTGTAAGGAGAGG
CCGAGTTGTAAATCAGTATACTTCTAATCTAACTCCTTCGGAGTTTTTTTATGACTCTCC
TTCCCCCTCCCACACTAATGTTGAGGCTTGAAAACCG
>gi|84116123|gb|CB284322.1|CB284322 DF1060 Dermatophagoides farinae cDNA library Dermatophagoides farinae cDNA, mRNA sequence
CGGAATCATAAAGATATTGCTACTTTGTATTTTGTTTTTGGGGTGTGATCTGGTATGTTG
GGGACTAGGTTCAGAAGACTAATTCGTTTAGAGTTGTCTCAGCCTGGTGATTTTTCTATG
GATTTTGATTACTATAACTCTGTTGTAACAGCTCATGCTTTTATTATAATTTTTTTTATG
GTTATGCCTATCATGATAGGGGGTTTTGGTAATTTATTGGTGCCACTTATAATTGGGGCT
ACTGATATGGCCTACCCTCGTTTAAATAATATGAGGTTTTGATTATTACCCCCATCTTTG
TCTCTTCTTGTTAGCTCTGCGGTGGTTGGTTCTGGTGTTGGTACTGGATGAACTGTTTAC
CCCCCCTTGTCTAATGGTATCTTTCACTCTGGTCCTGCAGTTGATTTTGGTATTCTTAGT
TTTACATATTGCAGGTGTTTCTTCTATTTTAGGTGCTATTAATTTTATTG
>gi|84116781|gb|CB284980.1|CB284980 DF1818 Dermatophagoides farinae cDNA library Dermatophagoides farinae cDNA, mRNA sequence
CGGTGGTGCCACTTATAATTGGGGCTACTGATATGGCCTACCCTCGTTTAGATGGTATGA
GGTTTTGATTATTACCCCCATCTTTGTCTCTTCTTGTTAGCTCTGCGGTGGTTGGTTCTG
GTGTTGGTACTGGATGAACTGTTTACCCCCCCTTGTCTAATGGTATCTTTCACTCTGGTC
CTGCAGTTGATTTTGGTATTCTTAGTTTACATATTGCAGGTGTTTCTTCTATTTTAGGTG
CTATTAATTTTATTGTTACTATTATTAACATAAAGGTTGAAGGTATAGGGTGATCTAGTG
TTCCTTTGTTTGTTTGATCTGTTTTTATTACTTCCTTTTTGTTAGCCTTTTCTCTTCCAG
TCTTGGCGGCAGCTTTGACTATATTGTTGACCGATCGTAATTTTAATTCTACTTTTTTTG
ATCCTGTGGGAGGAGGTGACCCTATTTTGTATCAACATTTGTTTTGGTTTTTTGGTCACC
CTGAGGTTTATATCTTGATTTT
>gi|84116765|gb|CB284964.1|CB284964 DF1801 Dermatophagoides farinae cDNA library Dermatophagoides farinae cDNA, mRNA sequence
CGGGGGACTAGGTTCAGAAGACTAATTCGTTTAGAGTTGTCTCAGCCCTGGTGATGGGGG
GTATGGATTTTGATTACTATAACTCTGTTGTAACAGCTCATGCTTTTATTATAATTTTTT
TTATGGTTATGCCTATCATGATAGGGGGTTTTGGTAATTTATTGGTGCCACTTATAATTG
GGGCTACTGATATGGCCTACCCTCGTTTAAATAATATGAGGTTTTGATTATTACCCCCAT
CTTTGTCTCTTCTTGTTAGCTCTGCGGTGGTTGGTTCTGGTGTTGGTACTGGATGAACTG
TTTACCCCCCCTTGTCTAATGGTATCTTTCACTCTGGTCCTGCAGTTGATTTTGGTATTC
TTAGTTTACATATTGCAGGTGTTTCTTCTATTTTAGGTGCTATTAATTTTATTGTTACTA
TTATTAACATAAAGGTTGAAGGTATAGGGTGATCTAGTGTTCCTTTGTTTGTTTGATCTG
TTTTTATTACTTCCTTTTTGGTAGCCTTTTC
>gi|84115720|gb|CB283919.1|CB283919 DF0570 Dermatophagoides farinae cDNA library Dermatophagoides farinae cDNA, mRNA sequence
ATAGGGTTTGTTTTTCTCTTCACTGTTGGTGGTTTAACTGGGGTTATTTTGTCTAACTCT
TCTTTAGATGTTAGTTTACATGACACGTACTATGTTGTTGCTCATTTTCATTATGTATTG
TCGATAGGTGCTGTGTTTGCTATTATGGCGGGAATTACTCATTGATTTCCTGCTATTTAT
AATATTCCTATGAACCCTTATTTCTTAAAAGGTCAATTTTGGGTGATATTTTTAGGGGTT
AATTTAACTTTCTTTCCTCAGCATTTTTTAGGATTAAATGGTAACCACGTCGTTATTGTG
ACTATCCTGATGGTTTTACGTATTGGAATACTGTAAGTAGTTTAGGGAGATTGGTTACTG
TTATATCTATTGTTTTCTTTGTTTTTATTATTTGAGAGGGTGTAAGGAGAGCCCGAGTTG
TAAATCAGTATACTTCTAATCTAACTACTTCGGAGTTTTTTTATGACTCTCCTTCCCCCT
CCCACACTAATGTTGAGGCTTGAAAAGTATTTAATGGTGCCG
>gi|84115909|gb|CB284108.1|CB284108 DF0810 Dermatophagoides farinae cDNA library Dermatophagoides farinae cDNA, mRNA sequence
TGGTCTATAGGGTTTGTTTTTCTCTTAACTGTTGGTGGTTTAACTGGGGTTATTTTGTCT
AACTCTTCTTTAGATGTTAGTTTACATGACACGTACTATGTTGTTGCTCATTTTCATTAT
GTATTGTCGATAGGTGCTGTGTTGCGCTATTATGACGGGAATTACTCATTGATTTCCTGC
TATTTATAATATTCCTATGAACCCTTATTTCTTAAAAGGTCAATTTTGGGTGATATTTTT
AGGGGTTAATTTAACTTTCTTTCCTCAGCATTTTTTAGGATTAAATGGTATACCACGTCG
TTATTGTGACTATCCTGATGGTTTTACGTATTGGAATACTGTAAGTAGTTTAGGGAGATT
GGTTACTGTTATATCTATTGTTTTCTTTGTTTTTATTATTTAACAGGGTGTAAGGACAGT
CCGAGTTGTAAATCAGTATACTTCTAATCTAACTACTTCGGAGTTTTTTTATGACTCTCC
TTCCCCCTCCCACACTAATGCTGAGGCTTGAAAAGTATTTAATGGTGTTGTAGTTTTATA
GTTATCCG
>gi|84115900|gb|CB284099.1|CB284099 DF0800 Dermatophagoides farinae cDNA library Dermatophagoides farinae cDNA, mRNA sequence
CGGGATATGGCCTACCCTCGTTTAAATAATATGAGGTTTTGATTATTACCCCCATCTTTG
TCTCTTCTTGTTAGCTCTGCGGTGGTTGGTTCTGGTGTTGGTACTGGATGAACTGTTTAC
CCCCCCTTGTCTAATGGTATCTTTCACTCTGGTCCTGCAGTTGATTTTGGTATTCTTAGT
TTACATATTGCAGGTGTTTCTTCTATTTTAGGTGCTATTAATTCTATTGTTACTATTATT
AACATAAAGGTTGAAGGTATAGGGTGATCTAGTGTTCCTTTGTTTGTTTGATCTGTTTTT
ATTACTTCCTTTTTGTTAGCCTTTTCTCTTCCAGTCTTGGCGGCAGCTTTGACTATATTG
TTGACCGATCGTAATTTTAATTCTACTTTTTTTGATCCTGTGGGAGGAGGTGACCCTATT
TTGTATCAACATTTGTTCTGGTTTTTTGGCCACCCTGAGGTTTATATCTTGATTTTGC
>gi|84115367|gb|CB283566.1|CB283566 DF0125 Dermatophagoides farinae cDNA library Dermatophagoides farinae cDNA, mRNA sequence
CTTTTTTGTGGTCTATAGGGTTTGTTTTTCCTCTTTACTGTTGGTGGTTTTAACTGGGGT
TATTTTGTCTAACTCTTCTTTAGATTGTTAGTTTAACATGACACGTACTATGTTGTTGCT
CATTTTCATTATGTATTGTCGATAGGTGCTGTGTTTGCTATTATGGCGGGAATTACTCAT
TGATTTCCTGCTATTTATAATATTCCTATGAACCCTTATTTCTTAAAAGGTCAATTTTGG
GTGATATTTTTAGGGGTTAATTTAACTTTCTTTCCTCAGCATTTTTTAGGATTAAATGGT
ATACCACGTCGTTATTGTGACTATCCTGATGGTTTTACGTATTGGAATACTGTAAGTAGT
TTAGGGAGATTGGTTACTGTTATATCTATTGTTTTCTTTGTTTTTATTATTTGAGAGGGT
GTAAGGAGAGGCCGAGTTGTAAATCAGTATACTTCTAATCTAACTACTTCGGAGTTTTTT
TATGACTCTCCTTCCCCCTCCCACACTAATCGCTGAGGCCCCAAAAGTATTTAATGGTGT
TGTAGTTTTATAGTTTTATTAAACCG
>gi|84116794|gb|CB284993.1|CB284993 DF1833 Dermatophagoides farinae cDNA library Dermatophagoides farinae cDNA, mRNA sequence
TTGGTGGTTTAACTGGGGTTATTTTGTCTAACTCTTCTTTAGATGTTAGTTTACATGACA
CGTACTATGTTGTTGCTCATTTTCATTATGTATTGTCGATAGGTGCTGTGTTTGCTATTA
TGGCGGGAATTACTCATTGATTTCCTGCTATTTATAATATTCCTATGAACCCTTATTTCT
TAAAAGGTCAATTTTGGGTGATATTTTTAGGGGTTAATTTAACTTTCTTTCCTCAGCATT
TTTTAGGATTAAATGGTATACCACGTCGTTATTGTGACTATCCTGATGGTTTTACGTATT
GGAATACTGTAAGTAGTTTAGGGAGATTGGTTACTGTTATATCTATTGTTTTCTTTGTTT
TTATTATTTGAGAGGGTGTAAGGAGAGGCCGAGTTGTAAATCAGTATACTTCTAATCTAA
CTACTTCGGAGTTTTTTTATGACTCTCCTTCCCCCTCCCACACTACATGTTGAGGCTTGA
AAAGTATTTAATGGTGTTGTAGTTTTATAGTTTTCCG
>gi|84116561|gb|CB284760.1|CB284760 DF1566 Dermatophagoides farinae cDNA library Dermatophagoides farinae cDNA, mRNA sequence
GGTTTAACTGGGGTTATTTTGTCTAACTCTTCTTTAGATGTTAGTTTACATAACACGTAC
TATGTTGTTGCTCATTTTCATTATGTATTGTCGATAGGTGCTGTGTTTGCTATTATGGCG
GGAATTACTCATTGATTTCCTGCTATTTATAATATTCCTATGAACCCTTATTTCTTAAAA
GGTCAATTTTGGGTGATATTTTTAGGGGTTAATTTAACTTTCTTTCCTCAGCATTTTTTA
GGATTAAATGGTATACCACGTCGTTATTGTGACTATCCTGATGGTTTTACGTATTGGAAT
ACTGTAAGTAGTTTAGGGAGATTGGTTACTGTTATATCTATTGTTTTCTTTGTTTTTATT
ATTTGAGAGGGTGTAAGGAGAGGCCGAGTTGTAAATCAGTATACTTCTAATCTAACTACT
TCGGAGTTTTTTTATGACTCTCCTTCCCCCTCCCACACTAATGTTGAGGCTTGAAAAGTA
TTTAATGGTGTTGTAGTTTTCCG
>gi|84116627|gb|CB284826.1|CB284826 DF1639 Dermatophagoides farinae cDNA library Dermatophagoides farinae cDNA, mRNA sequence
CGGGGGACTAGGTTCAGAAGACTAATTCGTTTAGAGTTGTCTCAGCCTGGTGATTTTTCT
ATGGATTTTGATTACTATAACTCTGTTGTAACAGCTCATGCTTTTATTATAATTTTTTTT
ATGGTTATGCCTATCATGATAGGGGGTTTTGGTAATTTATTGGTGCCACTTATAATTGGG
GCTACTGATATGGCCTACCCTCGTTTAAATAATATGAGGTTTTGATTATTACCCCCATCT
TTGTCTCTTCTTGTTAGCTCTGCGGTGGTTGGTTCTGGTGTTGGTACTGGATGAACTGTT
TACCCCCCCTTGTCTAATGGTATCTTTCACTCTGGTCCTGCAGTTGATTTTGGTATTCTT
AGTTTACATATTGCAAGTGTTTCTTCTATTTTAGGTGCTATTAATTTTATTGTTACTATT
ATTAACATAAA
>gi|84116374|gb|CB284573.1|CB284573 DF1335 Dermatophagoides farinae cDNA library Dermatophagoides farinae cDNA, mRNA sequence
TTAACTGGGGTTATTTTGTCTAACTCTTCTTTAGATGTTAGTTTACATGACACGTACTAT
GGTGGTGCTCATTTTCATTATGGATTGTCGATAGGTGCTGTGTTTGCTATTATGGCGGGA
ATTACTCATTGATTTCCTGCTATTTATAATATTCCTATGAACCCTTATTTCTTAAAAGGT
CAATTTTGGGTGATATTTTTAGGGGTTAATTTAACTTTCTTTCCTCAGCATTTTTTAGGA
TTAAATGGTATACCACGTCGTTATTGTGACTATCCTGATGGTTTTACGTATTGGAATACT
GTAAGTAGTTTAGGGAGATTGGTTACTGTTATATCTATTGTTTTCTTTGTTTTTATTATT
TGAGAGGGTGTAAGGAGAGGCCGAGTTGTAAATCAGTATACTTCTAATCTAACTACTTCG
GAGTTTTTTTATGACTCTCCTTCCCCCTCCCACACTAATGTTGAGGCTTGAAAAGTATTT
AATGGTGTTGTAGTTTCCG
>gi|84116759|gb|CB284958.1|CB284958 DF1794 Dermatophagoides farinae cDNA library Dermatophagoides farinae cDNA, mRNA sequence
CGGTAATATCCACAAATCATAAAGATATTGCTACTTTGTATTTTGTTTTTGGGGGGTGAT
CTGGTATGTTGGGGACTAGGTTCAGAAGACTAATTCGTTTAGAGTTGTCTCAGCCTGGTG
ATTTTTCTATGGATTTTGATTACTATAACTCTGTTGTAACAGCTCATGCTTTTATTATAA
TTTTTTTATGGTTATGCCTATCATGATAGGGGGTTTTGGTAATTTATTGGTGCCACTTAT
AATTGGGGCTACTGATATGGCCTACCCTCGTTTAAATAATATGAGGTTTTGATTATTACC
CCCATCTTTGTCTCTTCTTGTTAGCTCTGCGGTGGTTGGTTCTGGTGTTGGTACTGGATG
AACTGTTTACCCCCCCTTGTCTAATGGTATCTTTCACTCTGGTCCTGCAGTTGATTTTGG
TATTCTTAGTTTACATATT
>gi|84116589|gb|CB284788.1|CB284788 DF1599 Dermatophagoides farinae cDNA library Dermatophagoides farinae cDNA, mRNA sequence
CGGTGATAGGGGGTTTTGGTAATTTATTGGTGCCACTTATAATTGGGGCTACTGAGGTGG
CCTACCCTCGTTTAAATAATATGAGGTTTTGATTATTACCCCCATCTTTGTCTCTTCTTG
TTAGCTCTGCGGTGGTTGGTTCTGGTGTTGGTACTGGATGAACTGTTTACCCCCCCTTGT
CTAATGGTATCTTTCACTCTGGTCCTGCAGTTGATTTTGGTATTCTTAGTTTACATATTG
CAGGTGTTTCTTCTATTTTAGGTGCTATTAATTTTATTGTTACTATTATTAACATAAAGG
TTGAAGGTATAGGGTGATCTAGTGTTCCTTTGTTTGTTTGATCTGTTTTTATTACTTCCT
TTTTGTTAGCCTTTTCTCTTCCAGTCTTGGCGGCAGCTTTGACTATATTGTTGACCGATC
GTAATTTTAATTCTACTTTTTTTGATC
>gi|84115662|gb|CB283861.1|CB283861 DF0490 Dermatophagoides farinae cDNA library Dermatophagoides farinae cDNA, mRNA sequence
CTTCTTTAGATGTTAGTTTACATGACACGTACTATGTTGTTGCTCATTTTCATTATGTAT
TGTCGATAGGTGCTGTGTTTGCTATTATGGCGGGAATTACTCATTGATTTCCTGCTATTT
ATAATATTCCTATGAACCCTTATTTCTTAAAAGGTCAATTTTGGGTGATATTTTTAGGGG
TTAATTTAACTTTCTTTCCTCAGCATTTTTTAGGATTAAATGGTATACCACGTCGTTATT
GTGACTATCCTGATGGTTTTACGTATTGGAATACTGTAAGTAGTTTAGGGAGATTGGTTA
CTGTTATATCTATTGTTTTCTTTGTTTTTATTATTTGAGAGGGTGTAAGGAGAGGCCGAG
TTGTAAATCAGTATACTTCTAATCTAACTACTTCGGAGTTTTTTTATGACTCTCCTTCCC
CCTCCCACACTAATGTTGAGGCTTGAAAAGTATTTAATGGTGTTGTAGTTTTATAGTTTT
ATTAAAAAACCG
>gi|84115410|gb|CB283609.1|CB283609 DF0173 Dermatophagoides farinae cDNA library Dermatophagoides farinae cDNA, mRNA sequence
CGGGTTGTAACAGCTCATGCTTTTATTATAATTTTTTTTATGGGTATGCCTATCATGATA
GGGGGTTTTGGTAATTTATTGGTGCCACTTATAATTGGGGCTACTGATATGGCCTACCCT
CGTTTAAATAATATGAGGTTTTGATTATTACCCCCATCTTTGTCTCTTCTTGTTAGCTCT
GCGGAGGTTGGTTCTGGTGTTGGTACTGGATGAACTGTTTACCCCCCCTTGTCTAATGGT
ATCTTTCACTCTGGTCCTGCAGTTGATTTTGGTATTCTTAGTTTACATATTGCAGGTGTT
TCTTCTATTTTAGGTGCTATTAATTTTATTGGTACTATTATTAACATAAAGGTTGAAGGT
ATAGGGTGATCTAGTGTTCCTTTGTTTGTTTGATCTGTTTTTATTACTTCCTTTTTGTTA
GCCTTTTCTCTTCCAGTCTTG
>gi|84116658|gb|CB284857.1|CB284857 DF1674 Dermatophagoides farinae cDNA library Dermatophagoides farinae cDNA, mRNA sequence
GGTTATTTTGTCTACCTCTTCTTTAGATGTTAGTTTACATGACACGTACTATGTTGTTGC
TCATTTTCATTATGTATTGTCGATAGGTGCTGTGTTTGCTATTATGGCGGGAATTACTCA
TTGATTTCCTGCTATTTATAATATTCCTATGAACCCTTATTTCTTAAAAGGTCAATTTTG
GGTGATATTTTTAGGGGTTAATTTAACTTTCTTTCCTCAGCATTTTTTAGGATTAAATGG
TATACCACGTCGTTATTGTGACTATCCTGATGGTTTTACGTATTGGAATACTGTAAGTAG
TTTAGGGAGATTGGTTACTGTTATATCTATTGTTTTCTTTGTTTTTATTATTTGAGAGGG
TGTAAGGAGAGGCCGAGTTGTAAATCAGTATACTTCTAATCTAACTACTTCGGAGTTTTT
TTACCGCCCCTCCTTCCCCCTCCCACACTAATGTTGAGGCTTGAAAAGTATTTAATGGTG
TTGCCG
>gi|84115643|gb|CB283842.1|CB283842 DF0449 Dermatophagoides farinae cDNA library Dermatophagoides farinae cDNA, mRNA sequence
CTTTAGATGTTAGTTTACATGACACGTACTATGTTGTTGCTCATTTTCATTATGTATTGT
CGATAGGTGCTGTGTTTGCTATTATGGCGGGAATTACTCATTGATTTCCTGCTATTTATA
ATATTCCTATGAACCCTTATTTCTTAAAAGGTCAATTTTGGGTGATATTTTTAGGGGTTA
ATTTAACTTTCTTTCCTCAGCATTTTTTAGGATTAAATGGTATACCACGTCGTTATGTGA
CTATCCTGATGGTTTTACGTATTGGAATACTGTAAGTAGTTTAGGGAGATTGGTTACTGT
TATATCAATTGTTTTCTTTGTTTTTATTATTTGAGAGGGTGTAAGGAGAGGCCGAGTTGT
AAATCAGTATACTTCTAATCTAACTACTTCGGAGTTTTTTATGACTCTCCTTCCCCCTCC
CACACTAATGTTGAGGCTTGAAAAGTATTTAATGGTGTTGTAGTTTCCG
>gi|84116570|gb|CB284769.1|CB284769 DF1578 Dermatophagoides farinae cDNA library Dermatophagoides farinae cDNA, mRNA sequence
TGTTAGTTTACATGACACGTACTATGTTGTTGCTCATTTTCATTATGTATTGTCGATAGG
TGCTGTGTTTGCTATTATGGCGGGAATTACTCATTGATTTCCTGCTATTTATAATATTCC
TATGAACCCTTATTTCTTAAAAGGTCAATTTTGGGTGATATTTTTAGGGGTTAATTTAAC
TTTCTTTCCTCAGCATTTTTTAGGATTAAATGGTATACCACGTCGTTATTGTGACTATCC
TGATGGTTTTACGTATTGGAATACTGTAAGTAGTTTAGGGAGATTGGTTACTGTTATATC
TATTGTTTTCTTTGTTTTTATTATTTGAGAGGGTGTAAGGAGAGGCCGAGTTGTAAATCA
GTATACTTCTAATCTAACTACTTCGGAGTTTTTTTATGACTCTCCTTCCCCCTCCCACAC
TAATGTTGAGGCTTGAAAAGTACTTAATGGTGTTGTAGTTTTATAGTTTTATTAAAAAAA
CACAAAAAAAAAAA
>gi|84115800|gb|CB283999.1|CB283999 DF0691 Dermatophagoides farinae cDNA library Dermatophagoides farinae cDNA, mRNA sequence
TCTTTACTGTTGGTGGTTTAACTGGGGTTATTTTGTCTAACTCTTCTTTAGATGTTAGTT
TACATGACACGTACTATGTTGTTGCTCATTTTCATTATGTATTGTCGATAGGTGCTGTGT
TTGCTATTATGGCGGGAATTACTCATTGATTTCCTGCTATTTATAATATTCCTATGAACC
CTTATTTCTTAAAAGGTCAATTTTGGGTGATATTTTTAGGGGTTAATTTAACTTTCTTTC
CTCAGCATTTTTTAGGATTAAATGGTATACCACGTCGTTATTGTGACTATCCTGATGGTT
TTACGTATTGGAATACTGTAAGTAGTTTAGGGAGATTGGTTACTGTTATATCTATTGTTT
TCTTTGTTTTTATTATTTGAGAGGGTGTAAGGAGAGGCCGAGTTCCG
>gi|84116477|gb|CB284676.1|CB284676 DF1462 Dermatophagoides farinae cDNA library Dermatophagoides farinae cDNA, mRNA sequence
GTGGTTTAACTGGGGTTATTTTGTCTACCTCTTCTTTAGATGTTAGTTTACATGACACGT
ACTATGTTGTTGCTCATTTTCATTATGTATTGTCGATAGGTGCTGTGTTTGCTATTATGG
CGGGAATTACTCATTGATTTCCTGCTATTTATAATATTCCTATGAACCCTTATTTCTTAA
AAGGTCAATTTTGGGTGATATTTTTAGGGGTTAATTTAACTTTCTTTCCTCAGCATTTTT
TAGGATTAAATGGTATACCACGTCGTTATTGTGACTATCCTGATGGTTTTACGTATTGGA
ATACTGTAAGTAGTTTAGGGAGATTGGTTACTGTTATATCTATTGTTTTCTTTGTTTTTA
TTATTTGAGAGGGTGTAAGGAGAGCCCCAGTTGTAAATCAGTATACTTCTAATCTAACTA
CTTCGGAGTTTTCCG
>gi|84115930|gb|CB284129.1|CB284129 DF0835 Dermatophagoides farinae cDNA library Dermatophagoides farinae cDNA, mRNA sequence
TGTTGGTGGTTTAACTGGGGTTATTTTGTCTAACTCTTCTTTAGATGTTAGTTTACATGA
CACGTACTATGTTGTTGCTCATTTTCATTATGTATTGTCGATAGGTGCTGTGTTTGCTAT
TATGGCGGGAATTACTCATTGATTTCCTGCTATTTATAATATTCCTATGAACCCTTATTT
CTTAAAAGGTCAATTTTGGGTGATATTTTTAGGGGTTAATTTAACTTTCTTTCCTCAGCA
TTTTTTAGGATTAAATGGTATACCACGTCGTTATTGTGACTATCCTGATGGTTTTACGTA
TTGGAATACTGTAAGTAGTTTAGGTTATTTGGTTACTGTTATATCTATTGTTTTCTTTGT
TTTTATTATTTCAGAGGGTGTAAGGAGAGGCCGAGTTGTAAATCAGTATACTTCTAATCC
G
>gi|84115850|gb|CB284049.1|CB284049 DF0744 Dermatophagoides farinae cDNA library Dermatophagoides farinae cDNA, mRNA sequence
CTTTTTTGTGGTCTATAGGGTTTGTTTTTCTCTTAACTGTTGGTGGTTTAACTGGGGTTA
TTTTGTCTAACTCTTCTTTAGATGTTAGTTTACATGACACGTACTATGTTGTTGCTCATT
TTCATTATGTATTGTCGATAGGTGCTGTGTTTGCTATTATGGCGGGAATTACTCATTGAT
TTCCTGCTATTTATAATATTCCTATGAACCTAAAAAAGGTCAATTTTGGGTGATATTTTT
AGGGGTTAATTTAACTTTCTTTCCTCAGCATTTTTTAGGATTAAATGGTATACCACGTCG
TTATTGTGACTATCCTGATGGTTTTACGTATTGGAATACTGTAAGTAGTTTAGGGAGATT
GGTCACTGTTATATCTATTGTTTTCTTTGTTTTTATTATTTGAGGGGGTGTAAGGAGAGG
CCCG
>gi|84115648|gb|CB283847.1|CB283847 DF0455 Dermatophagoides farinae cDNA library Dermatophagoides farinae cDNA, mRNA sequence
CGGGTTATGCCTATCATGATATGGGGTTTTGGTAATTTATTGGTGCCACTTATGGGGGGG
GGTACTGATATGGCCTACCCTCGTTTAAATAATATGAGGGTTTGATTATTACCCCCATCT
TTGTCTCTTCTTGGTAGCTCTGCGGTGGTTGGTTCTGGTGTTGGTACTGGATGAACTGTT
TACCCCCCCTTGTCTAATGGTATCTTTCACTCTGGTCCTGCAGTTGATTTTGTATTCTTA
GTTTACATATTGCAGGTGTTTCTTCTATTTTAGGTGCTATTAATTTTATTGGTACTATTA
TTAACATAAAGGGTGAAGGTATAGGGTGATCTAGTGTTCCTTTGTTTGTTTGATCTGGTT
TTATTACTTCCTTTTTGTTAGCCTTTTCTCTTCCAGTCTTGGCGGCAGCTTTGACTATAT
TGGTGACCGATCGTAATTTTAATTCTACTTTTTTTGATC
>gi|84116803|gb|CB285002.1|CB285002 DF1845 Dermatophagoides farinae cDNA library Dermatophagoides farinae cDNA, mRNA sequence
GTGAAACATGACTCGTACTATGTTGTTGCTCATTTTCATTATGTATTGTCGATAGGTGCT
GTGTTTGCTATTATGGCGGGAATTACTCATTGATTTCCTGCTATTTATAATATTCCTATG
AACCCTTATTTCTTAAAAGGTCAATTTTGGGTGATATTTTTAGGGGTTAATTTAACTTTC
TTTCCTCAGCATTTTTTAGGATTAAATGGTATACCACGTCGTTATTGTGACTATCCTGAT
GGTTTTACGTATTGGAATACTGTAAGTAGTTTAGGGAGATTGGTTACTGTTATATCTATT
GTTTTCTTTGTTTTTATTATTTGAGAGGGTGTAAGGAGAGGCCGAGTTGTAAATCAGTAT
ACTTCTAATCTAACTACTTCGGAGTTTTTTTATGACTCTCCTTCCCCCTCCCACACTAAT
GTTGAGGCTTGAAAAGTATTTAATGGTCCG
>gi|84115339|gb|CB283538.1|CB283538 DF0087 Dermatophagoides farinae cDNA library Dermatophagoides farinae cDNA, mRNA sequence
ACAGCTCATGCTTTTATTATAATTTTTTTTATGGTTATGCCTATCATGATAGGGGGTTTT
GGTAATTTATTGGTGCCACTTATAATTGGGGCTACTGATATGGCCTACCCTCGTTTAAAT
AATATGAGGTTTTGATTATTACCCCCATCTTTGTCTCTTCTTGTTAGCTCTGCGGTGGTT
GGTTCTGGTGTTGGTACTGGATGAACTGTTTACCCCCCCTTGTCTAATGGTATCTTTCAC
TCTGGTCCTGCAGTTGATTTTGGTATTCTTAGTTTACATATTGCAGGTGTTTCTTCTATT
TTAGGTGCTATTAATTTTATTGTTACTATTATTAACATAAAGGTTGAAGGTATAGGGTGA
TCT
>gi|84116403|gb|CB284602.1|CB284602 DF1366 Dermatophagoides farinae cDNA library Dermatophagoides farinae cDNA, mRNA sequence
TGTTGTTGCTCATTTTCATTATGTATTGTCGATAGGTGCTGTGTTTGCTATTATGGCGGG
AATTACTCATTGATTTCCTGCTATTTATAATATTCCTATGAACCCTTATTTCTTAAAAGG
TCAATTTTGGGTGATATTTTTAGGGGTTAATTTAACTTTCTTTCCTCAGCATTTTTTAGG
ATTAAATGGTATACCACGTCGTTATTGTGACTATCCTGATGGTTTTACGTATTGGAATAC
TGTAAGTAGTTTAGGGAGATTGGTTACTGTTATATCTATTGTTTTCTTTGTTTTTATTAT
TTGAGAGGGTGTAAGGAGAGGCCGAGTTGTAAATCAGTATACTTCTAATCTAACTACTTC
GGAGTTTTTTTATGACTCTCCTTCCCCCTCCCACACTAATGTTGAGGCTTCCAAAGTATT
TAATGGTGTTGTAGTTTTATAGTTTTATTAAAAAAAAAAAAAAAA
>gi|84116779|gb|CB284978.1|CB284978 DF1815 Dermatophagoides farinae cDNA library Dermatophagoides farinae cDNA, mRNA sequence
CGGGGAGGTGACCCTATTTTGTATCAACATTTGTTTTGGTTTTTTGGTCACCCTGAGGGT
TATATCTTGATTTTGCCAGGATTTGGTATTATTTCCCATACTGTGAGGTTTTATAGTAAT
AAAGTTGAGCCTTTTGGCTCTTTAGGGATGATTTATGCTATAGTGTCTATTGCTGTGCTT
GGATTTATTGTTTGAGCTCATCATATATTTACAGTGGGTTTAGATATTGATACTCGTGCT
TATTTTACTTCTGCTACTATAATTATTGCTGTTCCCACTGGTGTAAAAGTTTTTAGGTGG
TTGGCTACTATGTTGGGTGGTAAACTTGATTTTAGTCCTTCTTTTTTGTGGTCTATAAGG
TTTGTTTTTCTCTTTACTGTTGGTGGTTTAACTGGGGTTATTTTGTCTAACTCTTCTT
>gi|84115844|gb|CB284043.1|CB284043 DF0737 Dermatophagoides farinae cDNA library Dermatophagoides farinae cDNA, mRNA sequence
ATTTTCATTATGTATTGTCGATAGGTGCTGTGTTTGCTATTATGGCGGGAATTACTCATT
GATTTCCTGCTATTTATAATATTCCTATGAACCCTTATTTCTTAAAAGGTCAATTTTGGG
TGATATTTTTAGGGGTTAATTTAACTTTCTTTCCTCAGCATTTTTTAGGATTAAATGGTA
TACCACGTCGTTATTGTGACTATCCTGATGGTTTTACGTATTGGAATACTGTAAGTAGTT
TAGGGAGATTGGTTACTGTTATATCTATTGTTTTCTTTGTTTTTATTATTTGAGAGGGTG
TAAGGAGAGGCCGAGTTGTAAATCAGTAAATTTCTAATCTAACTACTTCGGAGTTTTTTT
ATGACTCTCCTTCCCCCTCCCACACTAATGTTGAGGCTTGAAAAGTATTTAATGGTGTTG
CCG
>gi|84116553|gb|CB284752.1|CB284752 DF1558 Dermatophagoides farinae cDNA library Dermatophagoides farinae cDNA, mRNA sequence
AATAATTATAGTAGCAGAAGTAAAATAAGCACGAGTATCAATATCTAAACCCACTGTAAA
TATATGATGAGCTCAAACAATAAATCCAAGCACAGCAATAGACACTATAGCATAAATCAT
CCCTAAAGAGCCAAAAGGCTCAACTTTATTACTATAAAACCTCACAGTATGGGAAATAAT
ACCAAATCCTGGCAAAATCAAGATATAAACCTCAGGGTGACCAAAAAACCAAAACAAATG
TTGATACAAAATAGGGTCACCTCCTCCCACAGGATCAAAAAAAGTAGAATTAAAATTACG
ATCGGTCAACAATATAGTCAAAGCTGCCGCCAAGACTGGAAGAGAAAAGGCTAACAAAAA
GGAAGTAAAAAAAAAAAAAAAAA
>gi|84115885|gb|CB284084.1|CB284084 DF0785 Dermatophagoides farinae cDNA library Dermatophagoides farinae cDNA, mRNA sequence
CGGGATTACTATAACTCTGTTGTAACAGCTCATGCTTTTATTATAATTTTTTTTATGGTT
ATGCCTACCATGATAGGGGGTTTTGGTAATTTATTGGTGCCACTTATAATTGGGGCTACT
GATATGGCCTACCCTCGTTTAAATAATATGAGGTTTTGATTATTACCCCCATCTTTGTCT
CTTCTTGTTAGCTCTGCGGAGGTTGGATCTGGAGATGGTACTGGATGAACTGTTTACCCC
CCCTTGTCTAATGGTATCTTTCACTCTGGTCCTGCTGTTGATTATGGCATTCTTAGTTTA
CATATTGCATGAGTTTCTTCTATTCTAGGTGCTATTAATTATATTGTTACTATTATTAAC
AT
>gi|84115769|gb|CB283968.1|CB283968 DF0647 Dermatophagoides farinae cDNA library Dermatophagoides farinae cDNA, mRNA sequence
CGGGATATGGCCTACCCTCGTTTAAATAATATGAGGTTTTGATTATTACCCCCATCTTTG
TCTCTTCTTGTTAGCTCTGCGGTGGTTGGTTCTGGCGTTGGTACTGGATGAACTGTTTAC
CCCCCCTTGCCTAATGGTATCTTTCACTCTGGTCCTGCAGTTGATTTTGGTATTCTTAGT
TCACATATTGCAGGTGTTTCTTCTATTTTAGGTGCTATTAATTTTATTGGTACTATTATT
AACATAAAGGTTGAACGTATAGGGTGATCTACAGATCCTTTGTTTGCTTGATCTGCTGTT
ATTACTTCCTTTTTGTTAGCCTTTTCTCTTCCAGTCTTGGCGGGAGCTCTGACTATATTG
TTGACCGATCGTAATTTTAATTCTACTTTTTTTGATCCTGTGGGAGGAGGTGACCCTAT
>gi|84116816|gb|CB285015.1|CB285015 DF1862 Dermatophagoides farinae cDNA library Dermatophagoides farinae cDNA, mRNA sequence
TTATGTATTGTCGATAGGTGCTGTGTTTGCTATTATGGCGGGAATTACTCATTGATTTCC
TGCTATTTATAATATTCCTATGAACCCTTATTTCTTAAAAGGTCAATTTTGGGTGATATT
TTTAGGGGTTAATTTAACTTTCTTTCCTCAGCATTTTTTAGGATTAAATGGTATACCACG
TCGTTATTGTGACTATCCTGATGGTTTTACGTATTGGAATACTGTAAGTAGTTTAGGGAG
ATTGGTTACTGTTATATCTATTGTTTTCTTTGTTTTTATTATTTGAGAGGGTGTAAGGAG
AGGCCGAGTTGTAAATCAGTATACTTCTAATCTAACTACTTAGGAGTTTTTTTATGACTC
TCCTTCCCCCTCCCACACTACCCCCGAGGCTTGAAAAGTATTTAATGGTGTTGTAGTTTT
ATAGTTTTATTAACCG
>gi|84116357|gb|CB284556.1|CB284556 DF1316 Dermatophagoides farinae cDNA library Dermatophagoides farinae cDNA, mRNA sequence
GTAAAATAAGCACGAGTATCAATATCTAAACCCACTGTAAATATATGATGAGCTCAAACA
ATAAATCCAAGCGCAGCAATAGACACTATAGCATAAATCATCCCTAAAGAGCCAAAAGGC
TCAGCTTTATTACTATAAAACCTCACAGTATGGGAAATAATACCAAATCCTGGCAAAATC
AAGATATAACCCTCAGGGTGACCAAAAAACCAAAACAAATGTTGATACAAAATAGGGTCA
CCTCCTCCCACAGGATCAAAAAAAGTAGAATTAAAATTACGATCGGTCAACAATATAGTC
AAAGCTGCCGCCAAGACTGGAAGAGAAAAGGCTCACAAAAAGGAAGTAATAAAAACAGAT
CAAAAAAAAAAAAAAAAA
>gi|84116426|gb|CB284625.1|CB284625 DF1393 Dermatophagoides farinae cDNA library Dermatophagoides farinae cDNA, mRNA sequence
TAGGTGCTGTGTTTGCTATTATGGCGGGAATTACTCATTAATTTCCTGCTATTTATAATA
TTCCTATGAACCCTTATTTCTTAAAAGGTCAATTTTGGGTGATATTTTTAGGGGTTAATT
TAACTTTCTTTCCTCAGCATTTTTTAGGATTAAATGGTATACCACGTCGTTATTGTGACT
ATCCTGATGGTTTTACGTATTGGAATACTGTAAGTAGTTTAGGGAGATTGGTTACTGTTA
TATCTATTGTTTTCTTTGTTTTTATTATTTGAGAGGGTGTAAGGAGAGGCCGAGTTGTAA
ATCAGTATACTTCTAATCTAACTACTTCGGAGTTTTTTTATGACTCTCCTTCCCCCTCCC
ACACTACTGCTGAGGCTTGAAAAGTATTTAATGGTGTTGTAGTTTTATAGTTTTATTAAA
AACCG
>gi|84115955|gb|CB284154.1|CB284154 DF0874 Dermatophagoides farinae cDNA library Dermatophagoides farinae cDNA, mRNA sequence
CGGTAAAGTTGAGCCTTTTGGCTCTTTAGGGATGATTTATGCTATAGTGTCTATTGCTGT
GCTTGGATTTATTGTTTGATCTCATCATATATTTACAGTGGGTTTAGATATTGATACTCG
TGCTTATTTTACTTCTGCTACTATAATTATTGCTGTTCCCACTGGTGTAAAAGTTTTTAG
GTGGTTGGCTACTATGTTGGGTGGTAAACTTGATTTTAGTCCTTCTTTTTTGTGGTCTAT
AGGGTTTGTTTTTCTCTTTACTGTTGGTGGTTTAACTGGGGTTATTTTGTCTAACTCTTC
TTTAGATGTTAGTTTACATGACACGTACTATGTTGTTGCTCATTTTCATTATGTAT
>gi|84116468|gb|CB284667.1|CB284667 DF1448 Dermatophagoides farinae cDNA library Dermatophagoides farinae cDNA, mRNA sequence
ATTTCCTGCTATTTATAATATTCCTATGAACCCTTATTTCTTAAAAGGTCAATTTTGGGT
GATATTTTTAGGGGTTAATTTAACTTTCTTTCCTCAGCATTTTTTAGGATTAAATGGTAT
ACCACGTCGTTATTGTGACTATCCTGATGGTTTTACGTATTGGAATACTGTAAGTAGTTT
AGGAAGATTGGTTACTGTTATATCAATTGTTTTCTTTGTTTTTATTATTTGAGAGGGTGT
AAGGAGAGGCCGAGTTGTAAATCAGTATACTTCTAATCTAACTACTTCGGAGTTTTTTTA
TGACTCTCCTTCCCCCTCCCACACTAATGTTGAGGCTTGAAAAGTATTTAATGGTGTTGT
AGTTTTATAGTTTTATTAAAAAAAAAAAAAACCG
>gi|84116544|gb|CB284743.1|CB284743 DF1535 Dermatophagoides farinae cDNA library Dermatophagoides farinae cDNA, mRNA sequence
GGGGTTATTTTGTCTAACTCTTCTTTAGATGTTAGTTTACATGACACGTACTATGTTGTT
GCTCATTTTCATTATGTATTGTCGATAGGTGCTGTGTTTGCTATTATGGCGGGAATTACT
CATTGATTTCCTGCTATTTATAATATTCCTATGAACCCTTATTTCTTAAAAGGTCAATTT
TGGGTGATATTTTTAGGGGTTAATTTAACTTTCTTTCCTCAGCATTTTTTAGGATTAAAT
GGTATACCACGTGGTTATTGTGACTATCCTGATGGTTTTCCCTCCTGCAATACTGTAAGT
AGTTTAGGGAGATTGGTTACTGTTATACCGGAATTCCGGCCG
>gi|84116821|gb|CB285020.1|CB285020 DF1867 Dermatophagoides farinae cDNA library Dermatophagoides farinae cDNA, mRNA sequence
CGGAAAGGTTGAAGGTATAGGGTGATCTAGTGTTCCTTTGTTTGTTTAGTCTGTTTTTAT
TACTTCCTTTTTGTTACCCTTTTCTCTTCCAGTCTTGGCGGCAGCTTTGACTATATTGTT
GACCGATCGTAATTTTAATTCTACTTTTTTGATCCTGTGGGAGGAGGTGACCCTATTTTG
TATCAACATTTGTTTTGGTTTTTTGGTCACCCTGAGGTTTATATCTTGATTTTGCCAGGA
TTTGGTATTATTTCCCATACTGTGAGGTTTTATAGTAATAAAGTTGAGCCTTTTGGCTCT
TTACGGATGATTTATGCTATAGTGCCTATTGCTGTGCTTGGATTTATTGTT
>gi|84116866|gb|CB285065.1|CB285065 DF1924 Dermatophagoides farinae cDNA library Dermatophagoides farinae cDNA, mRNA sequence
CGGTGATCTGTTTTTATTACTTCCTTTTTGTTAGCCTTTTCTCTTCCGGGCTTGGCGGCA
GCTTTGACTATATTGTTGACCGATCGTAATTTTAATTCTACTTTTTTTGATCCTGTGGGA
GGAGGTGACCCTATTTTGTATCAACATTTGTTTTGGGTTTTTGGTCACCCTGAGGGTTAT
ATCTTGATTTTGCCAGGATTTGGTATTATTTCCCATACTGTGAGGGTTTATAGTAATAAA
GTTGAGCCTTTTGGCTCTTTAGGGATGATTTATGCTATAGTGTCTATTGCTGTGCTTGGA
TTTATTGGTTGAGCTCATCATATATTTA
>gi|84115479|gb|CB283678.1|CB283678 DF0255 Dermatophagoides farinae cDNA library Dermatophagoides farinae cDNA, mRNA sequence
AATTACTCATTGATTTCCTGCTATTTATAATATTCCTATGAACCCTTATTTCTTAAAAGG
TCAATTTTGGGTGATATTTTTAGGGGTTAATTTAACTTTCTTTCCTCAGCATTTTTTAGG
ATTAAATGGTATACCACGTCGTTATTGTGACTATCCTGATGGTTTTACGTATTGGAATAC
TGTAAGTAGTTTAGGGAGATTGGTTACTGTTATATCTATTGTTTTCTTTGTTTTTATTAT
TTGAGAGGGTGTAAGGAGAGGCCGAGTTGTAAATCAGTATACTTCTAATCTAACTACTTC
GGAGTTTTTTTATGACTCTCCTTCCCCCTCCCACACTAATGTTGAGGCTTCCG
>gi|84116924|gb|CB285123.1|CB285123 DF1987 Dermatophagoides farinae cDNA library Dermatophagoides farinae cDNA, mRNA sequence
GGTTTAACTGGGGTTATTGTGTCTAACTCTTCTTTAGATGTTAGTTTACATGACACGTCA
CTATGTTGTTGCTCATCTTCATTATGTATTGTCGATAGGTGCTGTGTCTGATATTACGGC
GGGAATTACTCATTGATTTCATGCTATTTATAATATTCGTATGAACCCTTATTTCTTGAA
AGGTCAATTTTGGGTGACTATTTGTAGGGGTTAATTTACCTTTCTTTCGTCAGCATTTTT
TAGGATTACATGGTACCCCAGGTCGTTATTGTGACATATCTTGATGGTTTGACGTATTGG
AATACTGTAAGTAGTTTAGGGAGATTGGGTAATGTTATATGTATTGTTTTCAGTGTTTAA
ATTATTCGAGAGGGTGTAAGGAAAGGCCGAGTTGTCACTCAGTACACTTATACATCTAAT
GACTTCGGAGTTTTCTAATGACTCTCCTTCCCCCTCCCTCAATAATGTTCAGGCTTGAAG
AGTATTAAATGGTGTTGTAGTCCG
>gi|84116551|gb|CB284750.1|CB284750 DF1556 Dermatophagoides farinae cDNA library Dermatophagoides farinae cDNA, mRNA sequence
TTATTTCTTAAAAGGTCAATTTTGGGTGATATTTTTAGGGGTTAATTTACCTTTCTTTCC
TCAGCATTTTTTAGGATTAAATGGTATACCACGTCGTTATTGTGACTATCCTGATGGTTT
TACGTATTGGAATACTGTAAGTAGTTTAGGGAGATTGGTCACTGTTATATCTATTGTTTT
CTTTGTTTTTATTATTTGAGAGGGTGTAAGGAGAGGCCGAGTTGTAAATCAGTATACTTC
TAATCTAACTACTTCGGAGTTTTTTTATGACTCTCCTTCCCCCTCCCACACTAATGTTGA
GGCTTGAAAAGTATTTAATGGTGTTGTAGTTTTATAGTTCCG
>gi|84116817|gb|CB285016.1|CB285016 DF1863 Dermatophagoides farinae cDNA library Dermatophagoides farinae cDNA, mRNA sequence
TTCCTGCTATTTATGATATTCCTATGAACCCTTATGTCTTAAAAGGTCAATTTTGGGTGA
TATTTTTAGGGGTTAATTTAACTTTCTTTCCTCAGCATTTTTTAGGATTAAATGGTATGC
CACGTCGTTATTGTGACTATCCTGATGGTTTTACGTATTGGAATACTGTAAGTAGTTTAG
GGAGATTGGTTACTGTTATATCTATTGTTTTCTTTGTTTTTATTATTTGAGAGGGTGTAA
GTAGAGGCCGAGTTGTAAATCAGTATACTTGTAATCTAGCTACTTCGGAGTTTTTTTATG
ACTCTCCCTCCCCCTCCCACACTAATGTTGAGGCTTGAAAAGTATTTAATGGTGTTCCG
>gi|84115954|gb|CB284153.1|CB284153 DF0872 Dermatophagoides farinae cDNA library Dermatophagoides farinae cDNA, mRNA sequence
AAAGGTCAATTTTGGGTGATATTTTTAGGGGTTAATTTAACTTTCTTTCCTCAGCATTTT
TTAGGATTAAATGGTATACCACGTCGTTATTGTGACTATCCTGATGGTTTTACGTATTGG
AATACTGTAAGTAGTTTAGGGAGATTGGTTACTGTTATATCTATTGTTTTCTTTGTTTTT
ATTATTTGAGAGGGTGTAAGGAGAGGCCGAGTTGTAAATCAGTATACTTCTAATCTAACT
ACTTCGGAGTTTTTTTATGACTCTCCTTCCCCCTCCCACACTAATGTTGAGGCTTGAAAA
GTATTTAATGGTGTTGTAGTCCG
>ESTsCOX2

>gi|157270209|gb|EX162413.1|EX162413 MW_DP0389 Dermatophagoides pteronyssinus cDNA library Dermatophagoides pteronyssinus cDNA clone MW_DP0389 5', mRNA sequence
GCACGAGGTCTAGGTCTCCTTGTATAGGAGAGTTGAGTGTTTTTCATGACCACGTGGTTG
TTGTTATATCTGGTGTAATTATTTTAATTTCTTATATTATGATTTATATACTTTATAGGG
TTAAATTTTATAAAAATTTATCAGAGGGAACTTTTATTGAGACTATTTGATCTATTGTTC
CAGCGTTTTTGTTAATTATTTTAGTTTTACCTTCTATGAAAGTTTTGTATTTTATGGAGG
ATGTAAAAACTCCCTCGTTAAGTTTTAAAGTTATTGCCCATCAGTGGTATTGATCTTATG
TTGTTCCTTTATTTAAAAATTTTTCATTTAAGGTTGATGGTACATCTTTATTGTCTTCTT
ATGAGTATGATTCTTTATTAGAAGATGATGTTAATGCTCCGCGTCTTTTAGGATGTAGGT
CGGATTTGGTTATCCCGTTGAATAGGGTTTCTCGTTTATTAATTTCTTCTACAGATGTAA
TCCATTCTTTTGCGGTTCCTTCTTTAGGGTTAAAGGTTGATGCATTTCCTGGACGTATTA
ATCAATTATTCGTTAATCCAGTTCGTTTAGGAAATTTTTATGGACAGTGTTCTGAGATTT
GTGGGTCAAATCATTCTTTTATACCAATTTCTATAAAAGTGGTTCCATTGGGTATTTTTG
ACCAATTTTCTAAGTATACCTATTGGATATTTTAAGTGAAAATACAGGGTTAAAATTTCG
TTATTTAAACTCTAAAAAAAAAAAAAAA
>gi|157270706|gb|EX162910.1|EX162910 MW_DP0955 Dermatophagoides pteronyssinus cDNA library Dermatophagoides pteronyssinus cDNA clone MW_DP0955 5', mRNA sequence
GCACGAGGGGAGAGTTGAGTGTTTTTCATGACCACGTGGTTGTTGTTATATCTGGTGTAA
TTATTTTAATTTCTTATATTATGATTTATATACTTTATAGGGTTAAATTTTATAAAAATT
TATCAGAGGGAACTTTTATTGAGACTATTTGATCTATTGTTCCAGCGTTTTTGTTAATTA
TTTTAGTTTTACCTTCTATGAAAGTTTTGTATTTTATGGAGGATGTAAAAACTCCCTCGT
TAAGCTTTAAAGTTATTGCCCATCAGTGGTATTGATCTTATGTTGTTCCTTTATTTAAAA
ATTTTTCATTTAAGGTTAATGGTACATCTTTATTTTCTTCTTATGAGTATGATTCTTTAT
TAGAAGATGATGTTAATGCTCCGCGTCTTTTAGGATGTAGGTCGGATTTGGTTATCCCGT
TGAATAGGGTTTCTCGTTTATTAGTTTCTTCTACAGATGTAATCCATTCTTTTGCGGTTC
CTTCTTTAGGGTTAAAGGTTGATGCATTTCCTGGACGTATTAATCAATTATTCGTTAATC
CAGTTCGTTTAGGAAATTTTTATGGACAGTGTTCTGAGATTTGTGGGTCAAATCATTCTT
TTATACCAATTTCTATAAAAGTGGTTCCATTGGGTATTTTTGACCAATTTTCTAAAGTAT
ACCTAT
>gi|157270189|gb|EX162393.1|EX162393 MW_DP0368 Dermatophagoides pteronyssinus cDNA library Dermatophagoides pteronyssinus cDNA clone MW_DP0368 5', mRNA sequence
GCACGAGGGGAGAGTTGAGTGTTTTTCATGACCACGTGGTTGTTGTTATATCTGGTGTAA
TTATTTTAATTTCTTATATTATGATTTATATACTTTATAGGGTTAAATTTTATAAAAATT
TATCAGAGGGAACTTTTATTGAGACTATTTGATCTATTGTTCCAGCGTTTTTGTTAATTA
TTTTAGTTTTACCTTCTATGAAAGTTTTGTATTTTATGGAGGATGTAAAAACTCCCTCGT
TAAGTTTTAAAGTTATTGCCCATCAGTGGTATTGATCTTATGTTGTTCCTTTATTTAAAA
ATTTTTCATTTAAGGTTGATGGTACATCTTTATTGTCTTCTTATGAGTATGATTCTTTAT
TAGAAGATGATGTTAATGCTCCGCGTCTTTTAGGATGTAGGTCGGATTTGGTTATCCCGT
TGAATAGGGTTTCTCGTTTATTAATTTCTTCTACAGATGTAATCCATTCTTTTGCGGTTC
CTTCTTTAGGGTTAAAGGTTGATGCATTTCCTGGACGTATTAATCAATTATTCGTTAATC
CAGTTCGTTTAGGAAATTTTTATGGACAGTGTTCTGAGATTTGTGGGTCAAATCATTCTT
TTATACCAATTTCTATAAAAGTGGTTCCATTGGGTATTTTTGACCAATTTTCTAAAGTAT
ACCTAT
>gi|157270138|gb|EX162347.1|EX162347 MW_DP0314 Dermatophagoides pteronyssinus cDNA library Dermatophagoides pteronyssinus cDNA clone MW_DP0314 5', mRNA sequence
GCACGAGGAAATTTTCAAGATTCTAGGTCTCCTTCTATAGGAGAGTTGAGTGTTTTTCAT
GACCACGTGGTTGTTGTTATATCTGGTGTAATTATTTTAATTTCTTATATTATGATTTAT
ATACTTTATAGGGTTAAATTTTATAAAAATTTATCAGAGGGAACTTTTATTGAGACTATT
TGATCTATTGTTCCAGCGTTTTTGTTAATTATTTTAGTTTTACCTTCTATGAAAGTTTTG
TATTTTATGGAGGATGTAAAAACTCCCTCGTTAAGCTTTAAAGTTATTGCCCATCAGTGG
TATTGATCTTATGTTGTTCCTTTATTTAAAAATTTTTCATTTAAGGTTAATGGTACATCT
TTATTTTCTTCTTATGAGTATGATTCTTTATTAGAAGATGATGTTAATGCTCCGCGTCTT
TTAGGATGTAGGTCGGATTTGGTTATCCCGTTGAATAGGGTTTCTCGTTTATTAGTTTCT
TCTACAGATGTAATCCATTCTTTTGCGGTTCCCTCTTTAGGGTTAAAGGGTGATGCATTT
CCTGGACGTATTAATCAATTATTCGT
>gi|157270426|gb|EX162630.1|EX162630 MW_DP0639 Dermatophagoides pteronyssinus cDNA library Dermatophagoides pteronyssinus cDNA clone MW_DP0639 5', mRNA sequence
GCACGAGGGTTTTTGTTAATTATTTTAGTTTTACCTTCTATGAAAGTTTTGTATTTTATG
GAGGATGTAAAAACTCCCTCGTTAAGTTTTAAAGTTATTGCCCATCAGTGGTATTGATCT
TATGTTGTTCCTTTATTTAAAAATTTTTCATTTAAGGTTGATGGTACATCTTTATTGTCT
TCTTATGAGTATGATTCTTTATTAGAAGATGATGTTAATGCTCCGCGTCTTTTAGGATGT
AGGTCGGATTTGGTTATCCCGTTGAATAGGGTTTCTCGTTTATTAATTTCTTCTACAGAT
GTAATCCATTCTTTTGCGGTTCCTTCTTTAGGGTTAAAGGTTGATGCATTTCCTGGACGT
ATTAATCAATTATTCGTTAATCCAGTTCGTTTAGGAAATTTTTATGGACAGTGTTCTGAG
ATTTGTGGGTCAAATCATTCTTTTATACCAATTTCTATAAAAGTGGTTCCATTGGGTATT
TTTGACCAATTTTCTAAAGTATACCTATTGGATATTTTAAGTGAAGATTACAGGGTTAAT
AATTTCGTTATTTAATACTCTAAAAAAAAAAAAAAAAAAA
>gi|157270339|gb|EX162543.1|EX162543 MW_DP0541 Dermatophagoides pteronyssinus cDNA library Dermatophagoides pteronyssinus cDNA clone MW_DP0541 5', mRNA sequence
GCACGAGGCTTTTAGGATGTAGGTCGGATTTGGTTATCCCGTTGAATAGGGTTTCTCGTT
TATTAATTTCTTCTACAGATGTAATCCATTCTTTTGCGGTTCCTTCTTTAGGGTTAAAGG
TTGATGCACTTCCTGGACGTATTAATCAATTATTCATTAATCCAGTTCGTTTAGGAAATT
TTTATGGACAGTGTTCTGAGATTTGTGGGTCAAATCATTCTTTTATACCAATTTCTATAA
AAGTGGTTCCATTGGGTATTTTTGACCAATTTTCTAAAGTATACCTATTGGACATTTTAA
GTGAAGATTATGGGGTTAATAATTTCGTTATCTAATACTCTAAAAAAAAAAAAAAAAAAA
AAA
>gi|84116418|gb|CB284617.1|CB284617 DF1384 Dermatophagoides farinae cDNA library Dermatophagoides farinae cDNA, mRNA sequence
CGGTCTCCTTCTATAGGGGAGTTAAGGGTTTTTCATGATCATGTAGTTGTTGTTATGTCT
GGGGTTATTTTATTAATCTCTTATGTTATTTTTTATTTGCTTTTAGATTTTAAGTATTAT
AAAAACCTTTCTGAGGGTACTTTTATTGAGACTATTTGGTCTATTGTTCCTGCATTTTTA
TTAATTATCTTGGTTTTACCATCTATGAAGGTTTTATATTTTATAGAAGATGTTAAATCT
CCATCATTAACCTTTAAGGTTATTGCTCATCAGTGGTATTGGTCTTATGTTTGTCCTCTT
TTTAAAAATTTTTCTTATAAGTTAAGTGATTGCTTTTTTTTTTCTTATGAGTACGACTCT
TTGTTTGAGGAGGATAGTAAAATCTCTCCTCGTCTTTTAGGTTGTTCTTCTGATTTGATT
TTACCTGTTAATATGGTTTCTCGTTTATTGATCTCTTCTTCTGATGTTATTCATTCTTTT
GCTGTCCCTTCTTTGGGTTTGAAGGTTGATGCCCTACCTGGACGAATCAATCAATTATTT

>gi|84116186|gb|CB284385.1|CB284385 DF1129 Dermatophagoides farinae cDNA library Dermatophagoides farinae cDNA, mRNA sequence
TGTTATTTTTTATTTGCTTTTAGATTTTAAGTATTATAAAAACCTTTCTGAGGGTACTTT
TATTGAGACTATTTGGTCTATTGTTCCTGCATTTTTATTAATTATCTTGGTTTTACCATC
TATGAAGGTTTTATATTTTATAGAAGATGTTAAATCTCCATCATTAACCTTTAAGGTTAT
TGCTCATCAGTGGTATTGGTCTTATGTTTGTCCTCTTTTTAAAAATTTTTCTTATAAGTT
AAGTGATTGCTTTTTTTTTTCTTATGAGTACGACTCTTTGTTTGAGGAGGATAGTAAAAT
CTCTCCTCGTCTTTTAGGTTGTTCTTCTGATTTGATTTTACCTGTTAATATGGTTTCTCG
TTTATTGATCTCTTCTTCTGATGTTATTCATTCTTTTGCTGTCCCTTCTTTGGGTTTGAA
GGTTGATGCCCTACCTGGACGAATCAATCAATTATTTGTTTTTCCTTCTCGTTTAGGGGT
TTTTTATGGACAGTGTTCTGAAATTTGTGGGTCTACCCATTCTTTTATACCTATTAGATT
GAAGGTTTCTTCTTTGAGGGTTTATGATAATGTTTCTCAATTATATTTATTACATTCTAT
GGAAGAGGTTTTAAGAGAGGGTAAGATTCCG
>gi|84115453|gb|CB283652.1|CB283652 DF0225 Dermatophagoides farinae cDNA library Dermatophagoides farinae cDNA, mRNA sequence
TTTCCAGTGCTTTTACCGCCACCACCTTTTCCGCCTTTATAGGCTTTCATTTCCTTTTCA
TATCGAGCCTTATCTTTGAGTGCCAATGCTTCATATTTAGCTTTTTGATCTATTGTTCCT
GCATTTTTATTAATTATCTTGGTTTTACCATCTATGAAGGTTTTATATTTTATAGAAGAT
GTTAAATCTCCATCATTAACCTTTAAGGTTATTGCTCATCAGTGGTATTGGTCTTATGTT
TGTCCTCTTTTTAAAAATTTTTCTTATAAGTTAAGTGATTGCTTTTTTTTTTCTTATGAG
TACGACTCTTTGTTTGAGGAGGATAGTAAAATCTCTCCTCGTCTTTTAGGTTGTTCTTCT
GATTTGATTTTACCTGTTAATATGGTTTCTCGTTTATTGATCTCTTCTTCTGATGTTATT
CATTCTTTTGCTGTCCCTTCTTTGGGTTTGAAGGTTGATGCCCTACCTGGACGAATCAAT
CAATTATTTGTTTTTCCTTCTCGTTTAGGGGTTTTTTATGGACAGTGTTCTGAAATTTGT
GGGTCTAACCATTCTTTTATACCTATTAGATTGAAGGTTTCTTCTCCG
>gi|84115975|gb|CB284174.1|CB284174 DF0897 Dermatophagoides farinae cDNA library Dermatophagoides farinae cDNA, mRNA sequence
TGCATTTTTATTAATTATCTTGGTTTTACCATCTATGAAGGTTTTATATTTTATAGAAGA
TGTTAAATCTCCATCATTAACCTTTAAGGTTATTGCTCATCAGTGGTATTGGTCTTATGT
TTGTCCTCTTTTTAAAAATTTTTCTTATAAGTTAAGTGATTGCTTTTTTTTTTCTTATGA
GTACGACTCTTTGTTTGAGGAGGATAGTAAAATCTCTCCTCGTCTTTTAGGTTGTTCTTC
TGATTTGATTTTACCTGTTAATATGGTTTCTCGTTTATTGATCTCTTCTTCTGATGTTAT
TCATTCTTTTGCTGTCCCTTCTTTGGGTTTGAAGGTTGATGCCCTACCTGGACGAATCAA
TCAATTATTTGTTTTTCCTTCTCGTTTAGGGGTTTTTTATGGACAGTGTTCTGAAATTTG
TGGGTCTAACCATTCTTTTATACCTATTAGATTGAAGGTTTCTTCTTTGAGGGTTTATGA
TAATGTTTCCACCCTATATTTATTACATTCTATGGAAGAGGTTTTAAGAGAGGGTAAGAC
CG
>gi|84115513|gb|CB283712.1|CB283712 DF0291 Dermatophagoides farinae cDNA library Dermatophagoides farinae cDNA, mRNA sequence
ATTATCTTGGTTTTACCATCTATGAAGGTTTTATATTTTATAGAAGATGTTAAATCTCCA
TCATTAACCTTTAAGGTTATTGCTCATCAGTGGTATTGGTCTTATGTTTGTCCTCTTTTT
AAAAATTTTTCTTATAAGTTAAGTGATTGCTTTTTTTTCTTATGAGTACGACTCTTTGTT
TGAGGAGGATAGTAAAATCTCTCCTCGTCTTTTAGGTTGTTCTTCTGATTTGATTTTACC
TGTTAATATGGTTTCTCGTTTATTGATCTCTTCTTCTGATGTTATTCATTCTTTTGCTGT
CCCTTCTTTGGGTTTGAAGGTTGATGCCCTACCTGGACGAATCAATCAATTATTTGTTTT
TCCTTCTCGTTTAGGGGTTTTTTATGGACAGTGTTCTGAAATTTGTGGGTCTAACCATTC
TTTTATACCTATTAGATTGAAGGTTTCTTCTTTGAGGGTTTATGATAATGTTTCTAAATT
ATATTTATTACATTCTATGGAAGAGGTTTTAAGAGAGGGTAAGATTAATATTTCCG
>gi|84116560|gb|CB284759.1|CB284759 DF1565 Dermatophagoides farinae cDNA library Dermatophagoides farinae cDNA, mRNA sequence
TTTTTTTTTTTTTTTTAGATTTTAAGTATTATAAAAACCTTTCTGAGGGTACTTTTATTG
AGACTATTTGGTCTATTGTTCCTGCATTTTTATTAATTATCTTGGTTTTACCATCTATGA
AGGTTTTATATTTTATAGAAGATGTTAAATCTCCATCATTAACCTTTAAGGTTATTGCTC
ATCAGTGGTATTGGTCTTATGTTTGTCCTCTTTTTAAAAATTTTTCTTATAAGTTAAGTG
ATTGCTTTTTTTTTCTTATGAGTACGACTCTTTGTTTGAGGAGGATAGTAAAATCTCTCC
TCGTCTTTTAGGTTGTTCTTCTGATTTGATTTTACCTGTTAATATGGTTTCTCGTTTATT
GATCTCTTCTTCTGATGTTATTCATTCTTTTGCTGTCCCTTCTTTGGGTTTGAAGGTTGA
TGCCCTACCTGGACGAATCAATCAATTATTTGTTTTTCCTTCTCCG
>gi|84116786|gb|CB284985.1|CB284985 DF1824 Dermatophagoides farinae cDNA library Dermatophagoides farinae cDNA, mRNA sequence
TTTTTTTTTTTTTTTTAGATTTTAAGTATTATAAAAGCCTTTCTGAGGGTACTTTTATTG
AGACTATTTGGTCTATTGTTCCTGCATTTTTATTAATTATCTTGGTTTTACCATCTATGA
AGGTTTTATATTTTATAGAAGATGTTAAATCTCCATCATTAACCTTTAAGGTTATTGCTC
ATCAGTGGTATTGGTCTTATGTTTGTCCTCTTTTTAAAAATTTTTCTTATAAGTTAAGTG
ATTGCTTTTTTTTTCTTATGAGTACGACTCTTTGTTTGAGGAGGATAGTAAAATCTCTCC
TCGTCTTTTAGGTTGTTCTTCTGATTTGATTTTACCTGTTAATATGGTTTCTCGTTTATT
GATCTCTTCTTCTGATGTTATTCATTCTTTTGCTGTCCCTTCTTTGGGTTTCAAGCTTGA
TGCCCTACCTGGACGAATCAATCAATTATTTGTTTTTCCTTCTCCG
>gi|84115416|gb|CB283615.1|CB283615 DF0181 Dermatophagoides farinae cDNA library Dermatophagoides farinae cDNA, mRNA sequence
CGGGTTCTCCTTCTATAGGGGAGTTAAGGGTTTTTCATGATCATGTAGTTGTTGGTATGT
CTGGGGTTATTTTATTAATCCCTTATGTTATTTTTTATTTGCTTTTAGATTTTAAGTATT
ATAAAAACCTTTCTGAGGGTACTTTTATTGAGACTATTTGGTCTATTGTTCCTGCATTTT
TATTAATTATCTTGGTTTTACCATCTATGAAGGTTTTATATTTTATAGAAGATGTTAAAT
CTCCATCATTAACCTTTAAGGTTATTGCTCATCAGTGGTATTGGTCTTATGTTTGTCCTC
TTTTTAAAAATTTTTCTTTATAAGTTAAGGGATTGCTTTTTTTTTTCTTATGAGTACGAC
CCTTTGTTTGAGGAGGATAGTAAAATCTCTCCTTCGCCTTTTAGGTTGCTCTTCTGATTT
TGATTTTACCTGGTAATATGGGTTCTCGCTTATTGATCTCT
>gi|84115346|gb|CB283545.1|CB283545 DF0096 Dermatophagoides farinae cDNA library Dermatophagoides farinae cDNA, mRNA sequence
ATGTTTAATCTCCATCATTAACCCTTAAGGTTATTGCTCATCAATGGTATTGGTCTTATG
TTTGTCCTCTTTTTAAAAATTTTTCTTATAAGTTAAGGGATTGCTTTTTTTTTCTTATGA
GTACGACTCTTTGTTTGAGGAGGATAGTAAAATCTCTCCTCGACTTTTAGGTTGTTCTTC
TGATTTGATTTTACCTGTTAATATGGTCTCTCGTTTATTGATCTCTTCTTCTGATGTTAT
TCATTCTTTTGCTGTCCCTTCTTTGGGTTTGAAGGTTGATGCCCTACCTGGACGAATCAA
TCAATTATTTGTTTTTCCTTCTCGTTTAGGGGTTTTTTATGGACAGTGTTCTGAAATTTG
TGGGTCTAACCATTCTTTTATACCTATTAGATTGAAGGTTT
>gi|84116847|gb|CB285046.1|CB285046 DF1903 Dermatophagoides farinae cDNA library Dermatophagoides farinae cDNA, mRNA sequence
TCCTCGTCTTTTAGGTTGTTCTTCTGATTTGATTTTACCTGTTAATATGGTTTCTCGTTT
ATTGATCTCTTCTTCTGATGTTATTCATTCTTTTGCTGTCCCTTCTTTGGGTTTGAAGGT
TGATGCCCTACCTGGACGAATCAATCAATTATTTGTTTTTCCTTCTCGTTTAGGGGTTTT
TTATGGACAGTGTTCTGAAATTTGTGGGTCTAACCATTCTTTTATACCTATTAGATTGAA
GGTTTCTTCTTTGAGGGTTTATGATAATGTTTCTAAATTATATTTATTACATTCTATGGA
AGAGGTTTTAAGAGAGGGCCG
>ESTsATP6

>gi|157270257|gb|EX162461.1|EX162461 MW_DP0446 Dermatophagoides pteronyssinus cDNA library Dermatophagoides pteronyssinus cDNA clone MW_DP0446 5', mRNA sequence
GCACGAGGTTAAGGTTGTTTTCTATTTCTTGAGTAATATGTGGATTTGTTTTTGTTTTGT
TTCCCTCTTTATATTGAGTTGGTGGAATGTATTCTTATTTATTTCTTAACCTATTTTGTT
TTAGGAAAAAGGAGGTTGATTATAGTGTTAGTAAAGTAGCAAAAGGGGTTTATAAGATGA
TTTTAAGAATTTTTATTTGTATTATGTTATATAATTTTTTTGCTATTTTTCCCCATATTT
TTTCTATCACTTCTCATTTGTTAGTAACTTTTCCGTTATCATATAGATTTTGGGTTGGGA
TTATTTTATTCAGCTTGTATAAATCTTTAAAAGATTTTTTAATTCACCTAATCCCAACAG
GCACTCCTTTGGGTTTAATTAGTTTTATGGTTATTGTGGAGTTGCTAAGAAATTTTATCC
GTCCTATGGCTTTAACTTTTCGATTGACTGCTAACATAATAGCTGGGCATTTACTTATGA
GATTGATTGGGAATGCTGTTCTTTTTTTGCCAACTTATTTTTTGATTTTTGGGGCTATAG
CCCAAAGGCTTCTGGTGTTTATGGAGTTGGGTGTGTCTATTATTCAGGCTTATGTTTTTT
CTACTTTATTACTTTTATACCTTTCTGAGGGGGAGAGGTCTCATTAATTTAAATTGGAAA
AAAAAAAAAAAAAAAAA
>gi|157270574|gb|EX162778.1|EX162778 MW_DP0816 Dermatophagoides pteronyssinus cDNA library Dermatophagoides pteronyssinus cDNA clone MW_DP0816 5', mRNA sequence
GCACGAGGGTTTTCTATTTCTTGAGTAATATGTGGATTTGTTTTTGTTTTGTTTCCTTCT
TTATATTGAGTTGGTGGAATGTATTCTTATTTATCTCTTAACCTATTTTGTTTTAGGAAA
AAGGAGGTTGATTATAGTGTTAGTAAAGTAGCAAAAGGGGTTTATAAAATGATTTTAAGA
ATTTTTATTTGTATTATGTTATATAATTTTTTTGCTATTTTTCCCCATATTTTTTCTATT
ACTTCTCATTTGTTAGTAACTTTCCCGTTATCATATAGATTTTGGGTTGGGATTATTTTA
TTCAGCTTGTATAAATCTTTAAAAGATTTTTTAATTTATCTAATCCCAACAGGCACTCCT
TTGGGTTTAATTAGTTTTATGGTTATTGTGGAGTTGCTAAGAAATTTTATCCGTCCTATG
GCTTTAACTTTTCGATTGACTGCTAACATAATAGCTGGGCATTTACTTATGAGATTGATT
GGGAATGCTGTTCTTTTTTTGCCAACTTATTTTTTGATTTTTGGGGTTATAGCCCAAAGG
CTTCTGGTGTTTATGGAGTTGGGTGTGTCTATTATTCAGGCTTATGTTTTTTCTACTTTA
TTACTTTTATACCTTTCTGAGGGGGAGAGGTCTCATTAATTTAAATTGAAAAAAAAAAAA
AAAAAAAAAA
>gi|157271215|gb|EX163419.1|EX163419 LY_YIT_DP1516 Dermatophagoides pteronyssinus cDNA library Dermatophagoides pteronyssinus cDNA clone LY_YIT_DP1516 5', mRNA sequence
GCACGAGGGTTTTCTATTTCTTGAGTAATATGTGGATTTGTTTTTGTTTTGTTTCCTTCT
TTATATTGAGTTGGTGGAATGTATTCTTATTTATCTCTTAACCTATTTTGTTTTAGGAAA
AAGGAGGTTGATTATAGTGTTAGTAAAGTAGCAAAAGGGGTTTATAAAATGATTTTAAGA
ATTTTTATTTGTATTATGTTATATAATTTTTTTGCTATTTTTCCCCATATTTTTTCTATT
ACTTCTCATTTGTTAGTAACTTTCCCGTTATCATATAGATTTTGGGTTGGGATTATTTTA
TTCAGCTTGTATAAATCTTTAAAAGATTTTTTAATTTATCTAATCCCAACAGGCACTCCT
TTGGGTTTAATTAGTTTTATGGTTATTGTGGAGTTGCTAAGAAATTTTATCCGTCCCATG
GCTTTAACTTTTCGATTGACTGCTAACATAATAGCTGGGCATTTACTTATGAGATTAATT
GGGAATGCTGTTCTTTTTTTGCCAACTTATTTTTTGATTTTTGGGGCTATAGCCCAAAGG
CTTCTGGTGTTTATGGAGTTGGGTGTGTCTATTATTCAGGCTTATGTTTTTTCTACTTTA
TTACTTTTATACCTTTCTGAGGGGGAGAGGTCTCATTAATTTAAATTGAAAAAAAAAAAA
AAAAA
>gi|157271600|gb|EX163804.1|EX163804 LY_YIT_DP1933 Dermatophagoides pteronyssinus cDNA library Dermatophagoides pteronyssinus cDNA clone LY_YIT_DP1933 5', mRNA sequence
GCACGAGGATTTCTTGAGTAATATGTGGATTTGTTTTTGTTTTGTTTCCCTCTTTATATT
GAGTTGGTGGAATGTATTCTTATTTATTTCTTAACCTATTTTGTTTTAGGAAAAAGGAGG
TTGATTATAGTGTTAGTAAAGTAGCAAAAGGGGTTTATAAGATGATTTTAAGAATTTTTA
TTTGTATTATGTTATATAATTTTTTTGCTATTTTTCCCCATATTTTTTCTATCACTTCTC
ATTTGTTAGTAACTTTCCCGTTATCATATAGATTTTGGGTTGGGATTATTTTATTCAGCT
TGTATAAATCTTTTAAAGATTTTTTAATTCACCTAATCCCAACAGGCACTCCTTTGGGTT
TAATTAGTTTTATGGTTATTGTGGAGTTGCTAAGAAATTTTATCCGTCCTATGGCTTTAA
CTTTTCGATTGACTGCTAACATAATAGCTGGGCATTTACTTATGAGATTGATTGGGAATG
CTGTTCTTTTTTTGCCAACTTATTTTTTGATTTTTGGGGCTATAGCCCAAAGGCTTCTGG
TGTTTGTGGAGTTGGGTGTGTCTATTATTCAGGCTTATGTTTTTTCTACTTTATTACTTT
TATACCTTTCTGAGGGGGAGAGGTCTCATTAATTTAAATTGAAAAAAAAAAAAAAAAA
>gi|157271266|gb|EX163470.1|EX163470 LY_YIT_DP1573 Dermatophagoides pteronyssinus cDNA library Dermatophagoides pteronyssinus cDNA clone LY_YIT_DP1573 5', mRNA sequence
TTTTTGTTTTGTTTCCTTCTTTATATTGAGTTGGTGGAATGTATTCTTATTTATCTCTTA
ACCTATTTTGTTTTAGGAAAAAGGAGGTTGATTATAGTGTTAGTAAAGTAGCAAAAGGGG
TTTATAAAATGATTTTAAGAATTTTTATTTGTATTATGTTATATAATTTTTTTGCTATTT
TTCCCCATATTTTTTCTATTACTTCTCATTTGTTAGTAACTTTCCCGTTATCATATAGAT
TTTGGGTTGGGATTATTTTATTCAGCTTGTATAAATCTTTAAAAGATTTTTTAATTTATC
TAATCCCAACAGGCACTCCTTTGGGTTTAATTAGTTTTATGGTTATTGTGGAGTTGCTAA
GAAATTTTATCCGTCCTATGGCTTTAACTTTTCGATTGACTGCTAACATAATAGCTGGGC
ATTTACTTATGAGATTGATTGGGAATGCTGTTCTTTTTTTGCCAACTTATTTTTTGATTT
TTGGGGTTATAGCCCAAAGGCTTCTGGTGTTTATGGAGTTGGGTGTGTCTATTATTCAGG
CTTATGTTTTTTCTACTTTATTACTTTTATACCTTTCTGAGGGGGAGAGGTCTCATTAAT
TTAAATTGAAAAAAAAAAAAAAAAA
>gi|84115935|gb|CB284134.1|CB284134 DF0841 Dermatophagoides farinae cDNA library Dermatophagoides farinae cDNA, mRNA sequence
TCATGTTTTTTCTATTACCTCACATCTCTCGGTAACTTTTCCTTTAGCTTATAGATTTTG
GGTTGGAATTATTTTTTTTAGTTTTTTTAAATCTTTAAATGATTTTTTGGTACACCTTAT
TCCTGTGGGGACTCCCTTGGGGTTAATTAGTTTTATAGTTTTGGTAGAGCTTTTGAGAAA
TCTTATTCGACCTATGGCTCTTATGTTTCGTCTTACTGCTAATATAATGGCGGGACATTT
ATTAATAAGATTGATTGGTAGTTTTGTTTTAACCTTTCCTTTTTATTTTTTGTTTTTAGG
GGGATTGTTTCAAAGATTATTGGTTTTTATGGAATTAGGGGTTTCTGTTATTCAAGCTTA
TGTGTTTTCTACTCTTTTGTTGCTTTATCTTTCTGAGGGAGAAACATCTCCCG
>gi|84115803|gb|CB284002.1|CB284002 DF0694 Dermatophagoides farinae cDNA library Dermatophagoides farinae cDNA, mRNA sequence
GCTATTTTTCCTCATGTTTTTTCTATTACCTCACATCTCTCGGTAACTTTTCCTTTAGCT
TATAGATTTTGGGTTGGAATTATTTTTTTTAGTTTTTTTAAATCTTTAAATGATTTTTTG
GTACACCTTATTCCTGTGGGGACTCCCTTGGGGTTAATTAGTTTTATAGTTTTGGTAGAG
CTTTTGAGAAATCTTATTCGACCTATGGCTCTTATGTTTCGTCTTACTGCTAATATAATG
GCGGGACATTTATTAATAAGATTGATTGGTAGTTTTGTTTTAACCTTTCCTTTTTATTTT
TTGTTTTTAGGGGGATTGTTTCAAAGATTGTTGGTTTTTATGGAATTAGGGGTTTCTGTT
ATTCAAGCTTATGTGTTTTCTACTCTTTTGTTGCTTTATCTTTCTGAGGGAGAAACATCC
G
>gi|84115457|gb|CB283656.1|CB283656 DF0229 Dermatophagoides farinae cDNA library Dermatophagoides farinae cDNA, mRNA sequence
GCGGTCTATCTATTGGGTAGGGGGGCATTCTTCTCTTTCTTTTTTAGGTCTTTTTTATTT
TAGAAAAACTGAGGTTGATTATGGATTGGCTAAGATTTCTAACGGGGTGTATAAGTTTAT
TCTTAGGGTTTTTGTTCTAATTTTGTTTTATAACTTTTTTGCTATTTTTCCTCATGTTTT
TTCTATTACCTCACATCTCTCGGTAACTTTTCCTTTAGCTTATAGATTTTGGGTTGGAAT
TATTTTTTTTAGTTTTTTTAAATCTTTAAATGATTTTTTGGTACACCTTATTCCTGTGGG
GACTCCCTTGGGGTTAATTAGTTTTATAGTTTTGGTAGAGCTTTTGAGAAATCTTATTCG
ACCTATGGCTCTTATGTTTCGTCTTACTGCTAATATAATGGCGGGACATTTATTAATAAG
ATTGATTGGTAGTTTTGCTTTAACCTTTCCTTTTTATTTTTTGTTTTTAGGGGGATTGTT
TCAAAGATTGTTGGTTTTTATGGAATTAGGGGTTTCTGTTATTCAAGCTTATGTGTTCTC
TACTCTTTTGTTGCT
>gi|84115483|gb|CB283682.1|CB283682 DF0259 Dermatophagoides farinae cDNA library Dermatophagoides farinae cDNA, mRNA sequence
CTAATTTTGTTTTATAACTTTTTTGCTATTTTTCCTCATGTTTTTTCTATTACCTCACAT
CTCTCGGTAACTTTTCCTTTAGCTTATAGATTTTGGGTTGGAATTATTTTTTTTAGTTTT
TTTAAATCTTTAAATGATTTTTTGGTACACCTTATTCCTGTGGGGACTCCCTTGGGGTTA
ATTAGTTTTATAGTTTTGGTAGAGCTTTTGAGAAATCTTATTCGACCTATGGCTCTTATG
TTTCGTCTTACTGCTAATATAATGGCGGGACATTTATTAATAAGATTGATTGGTAGTTTT
GTTTTAACCTTTCCTTTTTATTTTTTGTTTTTAGGGGGATTGTTTCAAAGATTGTTGGTT
TTTATGGAATTAGGGGTTTCTGTTATTCAAGCTTATGTGTTTTCTACTCTTTTGTTGCTT
TATCTTTCTGAGGGAGAAAGCAATATTGTTGCTGGTATTCCAAGAACCAATTAAATGAAA
AAAATTATTTCCAATAACTTTATTCATTCATTTATAATTTGAAAATGAAATTCAATTAAA
ATTATTTAAAAAAAAATAACCATTAAAAACAATCAAATTTTATCACACAAAAAAAAAAAA
AAAAAA
>gi|84116930|gb|CB285129.1|CB285129 DF1995 Dermatophagoides farinae cDNA library Dermatophagoides farinae cDNA, mRNA sequence
TAAGATTTCTAAAGGGGTGTATAAGTTTATTCTTAGGGTTTTTGTTCTAATTTTGTTTTA
TAACTTTTTTGCTATTTTTCCTCATGTTTTTTCTATTACCTCACATCTCTCGGTAACTTT
TCCTTTAGCTTATAGATTTTGGGTTGGAATTATTTTTTTTAGTTTTTTTAAATCTTTAAA
TGATTTTTTGGTACACCTTATTCCTGTGGGGACTCCCTTGGGGTTAATTAGTTTTATAGT
TTTGGTAGAGCTTTTGAGAAATCTTATTCGACCTATGGCTCTTATGTTTCGTCTTACTGC
TAATATAATGGCGGGACATTTATTAATAAGATTGATTGGTAGTTTTGTTTTAACCTTTCC
TTTTTATTTTTTGTTTTTAGGGGGATTGTTTCAAAGATTGTTGGTTTTTATGGAATTAGG
GGTTTCTGTTATTCAAGCTTATGTGCTCTCTACTCTTTTGTTGCTTTATCTTTCTGAGGG
AGAAACATCTCATTAATTTAGAAAAAACCG
>gi|84116030|gb|CB284229.1|CB284229 DF0955 Dermatophagoides farinae cDNA library Dermatophagoides farinae cDNA, mRNA sequence
CGGTTTCTTGAGTCGTATGTTATTTTATTTTTACTATTTTTCCTTCTATCTATGGGGTAG
GGGGGCATTTTTCTCTTTCTTTTTTAGGTCTTTTTTATTTTAGAAAAAATGAGGTTGATT
ATGGTTTGGCTAAGATTTCTAAAGGGGTGTATAAGTTTATTCTTAGGGTTTTTGTTCTAA
TTTTGTTTTATAACTTTTTTGCTATTTTTCCTCATGTTTTTTCTATTACCTCACATCTCT
CGGTAACTTTTCCTTTAGCTTATAGATTTTGGGTTGGAATTATTTTTTTTAGTTTTTTTA
AATCTTTAAATGATTTTTTGGTACACCTTATTCCTGTGGGGACTCCCTTGGGGTTAATTA
GTTTTATAGTTTTGGTAGAGCTTTTGAGAAATCTTATTCGACCTATGGCTCTTATGTTTC
GTCTTACTGCTAATATAATGGCGGGACATTTATTAATAAGATTGATTGGTA
>gi|84116054|gb|CB284253.1|CB284253 DF0983 Dermatophagoides farinae cDNA library Dermatophagoides farinae cDNA, mRNA sequence
TAGGGGGGCATTTTTCTCTTTCTTTTTTAGGTCTTTTTTATTTTAGAAAAAATGAGGTTG
ATTATGGTTTGGCTAAGATTTCTAAAGGGGTGTATAAGTTTATTCTTAGGGTTTTTGTTC
TAATTTTGTTTTATAACTTTTTTGCTATTTTTCCTCATGTTTTTTCTATTACCTCACATC
TCTCGGTAACTTTTCCTTTAGCTTATAGATTTTGGGTTGGAATTATTTTTTTTAGTTTTT
TTAAATCTTTAAATGATTTTTTGGTACACCTTATTCCTGTGGGGACTCCCTTGGGGTTAA
TTAGTTTTATAGTTTTGGTAGAGCTTTTGAGAAATCTTATTCGACCTATGGCTCTTATGT
TTCGTCTTACTGCTAATATAATGGCGGGACATTTATTAATAAGATTGATTGGTAGTTTTG
TTTTAACCTTTCCTTTTTATTTTTTGTTTTTAGGGGGATTGTTTCAAAGATTGTTGGTTT
TTATGGAATTAGGGGTTTCTCTTATCCAAGCTTATGTGTTTTCTACTCTTTTGTTGCTTT
ATCTTTCTGAGGGAG
>gi|84116727|gb|CB284926.1|CB284926 DF1748 Dermatophagoides farinae cDNA library Dermatophagoides farinae cDNA, mRNA sequence
CGGTTCCTTCTATCTATTGGGTAGGGGGGCATTTTTCTCTTTCTTTTTTAGGTCTTTTTT
ATTTTAGAAAAAATGAGGTTGATTATGGTTTGGCTAAGATTTCTAAAGGGGTGTATAAGT
TTATTCTTAGGGTTTTTGTTCTAATTTTGTTTTATAACTTTTTTGCTATTTTTCCTCATG
TTTTTTCTATTACCTCACATCTCTCGGTAACTTTTCCTTTAGCTTATAGATTTTGGGTTG
GAATTATTTTTTTTAGTTTTTTTAAATCTTTAAATGATTTTTTGGTACACCTTATTCCTG
TGGGGACTCCCTTGGGGTTAATTAGTTTTATAGTTTTGGTAGAGCTTTTGAGAAATCTTA
TTCGACCTATGGCTCTTATGTTTCGTCTTACTGCTAATATAATGGCGGGACATTTATTAA
TAAGATTGATTGGTAGTTTTGTTTTAACCTTTCCTTTTTATTTTTTGTTTTTAGGGGGAT
TGTTTCAAAGATTGTTGGTTTTTATGGAATTAGGGGTTTCTGTTATTCAAGCTTATGTGT
TTTCTACTCTTTT
>gi|84116024|gb|CB284223.1|CB284223 DF0948 Dermatophagoides farinae cDNA library Dermatophagoides farinae cDNA, mRNA sequence
TTTTTTTTTTTTTTTTTCTATCTATTGGGTAGGGGGGGCATTTTTCTCTTTCTTTTTTAG
GTCTTTTTTATTTTAGAAAAAATGAGGTTGATTATGGTTTGGTTAAGATTTCTAAAGGGG
TGTATAAGTTTATTCTTAGGGTTTTTGTTCTAATTTTGTTTTATAACTTTTTTGCTATTT
TTCCTCATGTTTTTTCTATTACCTCACATCTCTCGGTAACTTTTCCTTTAGCTTATAGAT
TTTGGGTTGGAATTATTTTTTTTAGTTTTTTTAAATCTTTAAATGATTTTTTGGTACACC
TTATTCCTGTGGGGACTCCCTTGGGGTTAATTAGTTTTATAGTTTTGGTAGAGCTTTTGA
GAAATCTTATTCGACCTATGGCTCTTATGTTTCGTCTTACTGCTAATATAATGGCGGGAC
ATTTATTAATAAGATTGATTGGTAGTTTTGTTTTAACCTTTCCTTTTTATTTTTTGTTTT
TAGGGGGATTGTTTCAAAGATTGTTGGTTTTTATGGAATTAGGGGTTTCTGTTATTCAAC
CTTATGTGTTTTCTACTCTTTTGTTGCTTTATCTTTCTGAGGGAGAAACACCG
>gi|84116796|gb|CB284995.1|CB284995 DF1835 Dermatophagoides farinae cDNA library Dermatophagoides farinae cDNA, mRNA sequence
GAGTCGTATGTTATTTTATTTTTACTATTTTTCCTTCTATCTATTGGGTAGGGGGGCATT
TTTCTCTTTCTTTTTTAGGTCTTTTTTATTTTAGAAAAAATGAGGTTGATTATGGTTTGG
CTAAGATTTCTAAAGGGGTGTATAAGTTTATTCTTAGGGTTTTTGTTCTAATTTTGTTTT
ATAACTTTTTTGCTATTTTTCCTCATGTTTTTTCTATTACCTCACATCTCTCGGTAACTT
TTCCTTTAGCTTATAGATTTTGGGTTGGAATTATTTTTTTTAGTTTTTTTAAATCTTTAA
ATGATTTTTTGGTACACCTTATTCCTGTGGGGACTCCCTTGGGGTTAATTAGTTTTATAG
TTTTGGTAGAGCTTTTGAGAAATCTTATTCGACCTATGGCTCTTATGTTTCGTCTTACTG
CTAATATAATGGCGGGACATTTATTAATAAGATTGATTGGTAGTTTTGTTTTAACCTTTC
CTTTTTATTTTTTGTTTTTAGGGGGATTGTTTCAAAGATTGTTGGTTTTTATGGAATTAG
GGGTTTCTGTTATTCAAGCTTATGTGTTTTCTACTCTTTCCCCCCTTTATCTTTCTGAGG
GAGAAACATCTCATTAATTTAGAAAAAAAACCG
>gi|84116592|gb|CB284791.1|CB284791 DF1602 Dermatophagoides farinae cDNA library Dermatophagoides farinae cDNA, mRNA sequence
TTTGAGTATGTTTTCTTTTTCTTGAGTCGTATGTTATTTTATTTTTACTATTTTTCCTTC
TATCTATTGGGTAGGGGGGCATTTTTCTCTTTCTTTTTTAGGTCTTTTTTATTTTAGAAA
AAATGAGGTTGATTATGGTTTGGCTAAGATTTCTAAAGGGGCGTATAAGTTTATTCTTAG
GGTTTTTGTTCTAATTTTGTTTTATAACTTTTTTGCTATTTTTCCTCATGTTTTTTCTAT
TACCTCACATCTCTCGGTAACTTTTCCTTTAGCTTATAGATTTTGGGTTGGAATTATTTT
TTTTAGTTTTTTTAAATCTTTAAATGATTTTTTGGTACACCTTATTCCTGTGGGGACTCC
CTTGGGGTTAATTAGTTTTATAGTTTTGGTAGAGCTTTTGAGAAATCTTATTCGACCTAT
GGCTCTTATGTTTCGTCTTACTGCTAATATAATGGCGGGACATTTATTAATAAGATTGAT
TGGTAGTTTTGTTTTAACCTTTCCTTTTTATTTTTTGTTTTTAGGGGGATTGTTTCAAAG
ATTGTTGGTTTTTATGGAATTAGGGGTTTCTGTTATTCAAGCTTATGTGTTTTCTACTCT
TTTGTTGCTTTATCTTTCTGAGGGAGCCG
>gi|157271403|gb|EX163607.1|EX163607 LY_YIT_DP1724 Dermatophagoides pteronyssinus cDNA library Dermatophagoides pteronyssinus cDNA clone LY_YIT_DP1724 5', mRNA sequence
TTGATTGGGAATGCTGTTCTTTTTTTGCCAACTTATTTTTTGATTTTTGGGGCTATAGCC
CAAAGGCTTCTGGTGTTTATGGAGTTGGGTGTGTCTATTATTCAGGCTTATGTTTTTTCT
ACTTTATTACTTTTATACCTTTCTGAGGGGGAGAGGTCTCATTAATTTAAATTGAAAAAA
AAAAAAAACAAAAAAAAAAAAAAAAAAAAAA
>gi|84116166|gb|CB284365.1|CB284365 DF1105 Dermatophagoides farinae cDNA library Dermatophagoides farinae cDNA, mRNA sequence
TATGTTTTCTTTTTCTTGAGTCGTATGTTATTTTATTTTTACTATTTTTCCTTCTATCTA
TTGGGTAGGGGGGCATTTTTCTCTTTCTTTTTTAGGTCTTTTTTATTTTAGAAAAAATGA
GGTTGATTATGGTTTGGCTAAGATTTCTAAAGGGGTGTATAAGTTTATTCTTAGGGTTTT
TGTTCTAATTTTGTTTTATAACTTTTTTGCTATTTTTCCTCATGTTTTTTCTATTACCTC
ACATCTCTCGGTAACTTTTCCTTTAGCTTATAGATTTTGGGTTGGAATTATTTTTTTTTA
GTTTTTTTAAATCTTTAAATGATTTTTTGGTACACCTTATTCCTGTGGGGACTCCCTTGG
GGTTAATTAGTTTTATAGTTTTGGTAGAGCTTTTGAGAAATCTTATTCGACCTATGGCTC
TTATGTTTCGTCTTACTGCTAATATAATGGCGGGACATTTATTAATAAGATTGATTGGTA
GTTTTGTTTTAACCTTTCCTTTTTATTTTTTGTTTTTAGGGGGATTGTTTCAAAGATTGT
TGGTTTTTATGGAATTAGGGGTTTCTGTTATTCAAGCTTATGTGTTTTCTACTCTTTTGT
TGCTTTATCTTTCTGAGGGAGAAACATCTCATTAATTTAGAAAAAAACCG
>gi|157271605|gb|EX163809.1|EX163809 LY_YIT_DP1938 Dermatophagoides pteronyssinus cDNA library Dermatophagoides pteronyssinus cDNA clone LY_YIT_DP1938 5', mRNA sequence
GCACGAGGAACTTTTCGATTGACTGCTAACATAATAGCTGGGCATTTACTTATGAGATTG
ATTGGGAATGCTGTTCTTTTTTTGCCAACTTATTTTTTGATTTTTGGGGCTATAGCCCAA
AGGCTTCTGGTGTTTATGGAGTTGGGTGTGTCTATTATTCAGGCTTATGTTTTTTCTACT
TTATTACTTTTATACCTTTCTGAGGGGGAGAGGTCTCATTAATTTAAATTGAAAAAAAAA
AAAAAAAAAAAAAAAAAAAAAAAAAAAAAAAAAA
>gi|157270956|gb|EX163160.1|EX163160 LY_YIT_DP1227 Dermatophagoides pteronyssinus cDNA library Dermatophagoides pteronyssinus cDNA clone LY_YIT_DP1227 5', mRNA sequence
GCACGAGGATTTTTATTTGTATTATGTTATATAATTTTTTTGCTATTTTTCCCCATATTT
TTTCTATTACTTCTCATTTGTTAGTAACTTTCCCGTTATCATATAGATTTTGGGTTGGGA
TTATTTTATTCAGCTTGTATAAATCTTTAAAAGATTTTTTAATTTATCTAATCCCAACAG
GCACTCCTTTGGGTTTAATTAGTTTTATGGTTATTGTGGAGTTGCTAAGAAATTTTATCC
GTCCTATGGCTTTAACTTTTCGATTGACTGCTAACATAATAGCTGGGCATTTACTTATGA
GATTGATTGGGAATGCTGTTCTTTTTTTGCCAACTTATTTTTTGATTTTTGGGGTTATAG
CCCAAAGGCTTCTGGTGTTTATGGAGTTGGGTGTGTCTATTATTCAGGCTTATGTTTTTT
CTACTTTATTACTTTTATACCTTTCTGAGGGGGAGAGGTCTCATTAATTTAAATTGAAAA
AAAAAAAAAAAAAAA
>gi|84115746|gb|CB283945.1|CB283945 DF0619 Dermatophagoides farinae cDNA library Dermatophagoides farinae cDNA, mRNA sequence
ATAGATTTTGGGTTGGAATTATTTTTTTTAGTTTTTTTAAATCTTTAAATGATTTTTTGG
TACACCTTATTCCTGTGGGGACTCCCTTGGGGTTAATTAGTTTTATAGTTTTGGTAGAGC
TTTTGAGAAATCTTATTCGACCTATGGCTCTTATGTTTCGTCTTACTGCTAATATAATGG
CGGGACATTTATTAATAAGATTGATTGGTAGTTTTGTTTTAACCTTTCCTTTTTATTTTT
TGTTCTTAGGGGGATTGTTTCAAAGATTGTTGGTTTTTATGGAATTAGGGGTTTCTGTTA
TTCAAGCTTATGTGTTTTCTACTCTTTTGTTGCTTTATCTTTCTGAGGGAGAATCATCTC
ATTAATTTAGAAAAAAAAAAAAAA
>gi|84115507|gb|CB283706.1|CB283706 DF0284 Dermatophagoides farinae cDNA library Dermatophagoides farinae cDNA, mRNA sequence
AGCTTATAGATTTTGGGTTGGAATTATTTTTTTTAGTTTTTTTAAATCTTTAAATGATTT
TTTGGTACACCTTATTCCTGTGGGGACTCCCTTGGGGTTAATTAGTTTTATAGTTTTGGT
AGAGCTTTTGAGAAATCTTATTCGACCTATGGCTCTTATGTTTCGTCTTACTGCTAATAT
AATGGCGGGACATTTATTAATAAGATTGATTGGTAGTTTTGTTTTAACCTTTCCTTTTTA
TTTTTGTTTTTAGGGGGATTGTTTCAAAGATTGTTGGTTTTTATGGAATTAGGGGTTTCT
GTTATTCAAGCTTATGTGTTTTCTACTCTTTTGTTGCTTTATCTTTCTGAGGGAGCCG
>ESTsCOX3

>gi|157270171|gb|EX162380.1|EX162380 MW_DP0353 Dermatophagoides pteronyssinus cDNA library Dermatophagoides pteronyssinus cDNA clone MW_DP0353 5', mRNA sequence
GCACGAGGTTAAGGCCTTGGCCTATCTTAACTTCTTTTTCTTTTTTAAGGTTTGCTTTAG
GGGTTATTATTATAGTTCGTTGTTTTGACGTCTATCCATTTTTAATTTCTTTAGTTGTTT
TACTTTATTCTTCTTTCTTATGGGGTCGAGACGTCCATCGTGAAGGTTGTTATGAAGGGG
GCCATAATCTTGAGGTTACTATTGGTTTTAAGGTTGGTATGATCTTATTTATCTTGTCTG
AATGTTTTTTTTTCTTAGGGATGTTTTGGGGGTATTTACACTTAGCTGAGCTGCCAGCAG
TAGAGTTTGGTGGTGTGTGACCTCCTGTTGGGGTAAACCCTTTTGATCCTAAGGGGGTTC
CATTTTTAAATACTATCTTGTTGGTTTCTTCAGGAGTTTCTGTTACTTGGTGTCATCATG
CTATAGAAGTAGGGGAGTATAAAGTTAGAGTTGTATCTTTAGTAATAACACTAGTTTTAG
GGTTATTATTTACTTGCCTACAAGCTTTAGAATATTATGTTGCTAGTTTTACATTTTCTT
GTTCTTGTTATTCTTCTATTTATTTTATGGGTACTGGTTTTCATGGACTTCATGTTATTA
TTGGAAGGGCTCTATTAATAATTTGCTTGTTTCGTTTTTATTTTTTACATATTAGACCTA
ATCATAGGATGGGGTTTGAAGGTCCTGTC
>gi|157270211|gb|EX162415.1|EX162415 MW_DP0392 Dermatophagoides pteronyssinus cDNA library Dermatophagoides pteronyssinus cDNA clone MW_DP0392 5', mRNA sequence
GCACGAGGTAGAGTTTGGTGGTGTGTGACCTCCTGTTGGGGTAAACCCTTTTGATCCTAA
GGGGGTTCCATTTTTAAATACTATCTTGTTGGTTTCTTCAGGAGTTTCTGTTACTTGGTG
TCATCATGCTATAGAAGTAGGGGAGTATAAAGTTAGAGTTGTATCTTTAGTAATAACACT
AGTTTTAGGGTTATTATTTACTTGCCTACAAGCTTTAGAATATTATGTTGCTAGTTTTAC
ATTTTCTTGTTCTTGTTATTCTTCTATTTATTTTATGGGTACTGGTTTTCATGGACTTCA
TGTTATTATTGGAAGGGCTCTATTAATAATTTGCTTGTTTCGTTTTTATTTTTTACATAT
TAGACCTAATCATAGGATTGGGTTTGAATGTTCTGTCTGGTATTGACATTTTGTAGATGT
TGTGTGATTTTGTTTATACTTGATTTTTTATTGATGGGGAGTTTAGATTAAACTAAAAAA
AAAAAAAAAAAA
>gi|84115888|gb|CB284087.1|CB284087 DF0788 Dermatophagoides farinae cDNA library Dermatophagoides farinae cDNA, mRNA sequence
CGGAATAGTTCGGTGTTTTGATGTTTATCCTTTTTTAATCTCATTATTAGTTTTATTATA
TTCTTCTTTTTTATGGGGTCGGGATATTCATCGAGAGGGGTGTTATAGTGGAAACCATAA
TTTTGAGGTAACCGTGGGTTTTAAGGTAGGTATGGTTTTATTTATTTTGTCTGAGTGTTT
TTTCTTTTTAGGAATGTTTTGAGGTTATTTTCATTTAGCGGAACTACCTGCGGTAGAGGT
AGGAGGGGTTTGACCTTCTTTGGGGGTGGCCCCCTTTGATCCTAAAGGGGTTCCATTTTT
AAATACTATTTTATTAGTTTCTTCTGGGGTTTCTGTGACCTGATGCCACCATTCTATGGA
AGAGGGTGAGTACAAAATTAGAGTGGTCTCTTTAGTATTTACTTTACTTTTGGGCTTATT
TTTCACTTGCTTACAAGGACTAGAGTATTATGTTGCTAGTTTTACTTTTTCTTGTTCTTG
TTATTCTTCTGTTTATTTTATGGGAACAGGTTTTCATGGTTTACATGTAATTATTGGGAG
GGCCTTGCTTATGATTTGTTTGTTTCGATTTTATTTTTTACATATTAGGCCCAATCATAG
AGGTGGATTTGAGTGTTCTGTGTGGTATTGACAT
>gi|84115989|gb|CB284188.1|CB284188 DF0911 Dermatophagoides farinae cDNA library Dermatophagoides farinae cDNA, mRNA sequence
TCTTCTTTTTTAGGGGGTCGGGATATTCATCGAGAGGGGTGTTATAGTGGAAACCATAAT
TTTGAGGTAACCGTGGGTTTTAAGGTAGGTATGGTTTTATTTATTTTGTCTGAGTGTTTT
TTCTTTTTAGGAATGTTTTGAGGTTATTTTCATTTAGCGGAACTACCTGCGGTAAAGGTA
GGAGGGGTTTGACCTTCTTTGGGGGTGGCCCCCTTTGATCCTAAAGGGGTTCCATTTTTA
AATACTATTTTATTAGTTTCTTCTGGGGTTTCTGTGACCTGATGCCACCATTCTATGGAA
GAGGGTGAGTACAAAATTAGAGTGGTCTCTTTAGTATTTACTTTACTTTTGGGCTTATTT
TTCACTTGCTTACAAGGACTAGAGTATTATGTTGCTAGTTTTACTTTTTCTTGTTCTTGT
TATTCTTCTGTTTATTTTATGGGAACAGGTTTTCATGGTTTACATGTAATTATTGGGAGG
GCCTTGCTTATGATTTGTTTGTTTCGATTTTATTTTTTACATATTAGGCCCAATCATAGA
GTTGGATTTGAGTGTTCTGTGTGGTATTGACATTTTGTGGATGTGGTTTGGTTTTGTCTT
TATCCACCTTTTTATTGATGGGGAGTTTAGGGTAAAAAAAAAAAAAAAAGAA
>gi|84116037|gb|CB284236.1|CB284236 DF0965 Dermatophagoides farinae cDNA library Dermatophagoides farinae cDNA, mRNA sequence
AATCTCATTATTAGTTTTATTATATTCTTCTTTTTATGGGGTCGGGATATTCATCGAGAG
GGGTGTTATAGTGGAAACCATAATTTTGAGGTAACCGTGGGTTTTAAGGTAGGTATGGTT
TTATTTATTTTGTCTGAGTGTTTTTTCTTTTTAGGAATGTTTTGAGGTTATTTTCATTTA
GCGGAACTACCTGCGGTAGAGGTAGGAGGGGTTTGACCTTCTTTGGGGGTGGCCCCCTTT
GATCCTAAAGGGGTTCCATTTTTAAATACTATTTTATTAGTTTCTTCTGGGGTTTCTGTG
ACCTGATGCCACCATTCTATGGAAGAGGGTGAGTACAAAATTAGAGTGGTCTCTTTAGTA
TTTACTTTACTTTTGGGCTTATTTTTCACTTGCTTACAAGGACTAGAGTATTATGTTGCT
AGTTTTACTTTTTCTTGTTCTTGTTATTCTTCTGTTTATTTTATGGGAACAGGTTTTCAT
GGTTTACATGTAATTATTGGGAGGGCCTTGCTTATGATTTGTTTGTTTCGATTTTATTTT
TTACATATTAGGCCCAATCATAGAGTTGCATTTGAGTGTTCTGTGTGGTATTGACATTTT
GTGGATGTGGTTTGGTTTTGCCG
>gi|84116138|gb|CB284337.1|CB284337 DF1076 Dermatophagoides farinae cDNA library Dermatophagoides farinae cDNA, mRNA sequence
ATAATTTTGAGGTAACCGTGGGTTTTAAGGTAGGTATGGTTTTATTTATTTTGTCTGAGT
GTTTTTTCTTTTTAGGAATGTTTTGAGGTTATTTTCATTTAGCGGAACTACCTGCGGTAG
AGGTAGGAGGGGTTTGACCTTCTTTGGGGGTGGCCCCCTTTGATCCTAAAGGGGTTCCAT
TTTTAAATACTATTTTATTAGTTTCTTCTGGGGTTTCTGTGACCTGATGCCACCATTCTA
TGGAAGAGGGTGAGTACAAAATTAGAGTGGTCTCTTTAGTATTTACTTTACTTTTGGGCT
TATTTTTCACTTGCTTACAAGGACTAGAGTATTATGTTGCTAGTTTTACTTTTTCTTGTT
CTTGTTATTCTTCTGTTTATTTTATGGGAACAGGTTTTCATGGTTTACATGTAATTATTG
GGAGGGCCTTGCTTATGATTTGTTTGTTTCGATTTTATTTTTTACATATTAGGCCCAATC
ATAGAGTTGGATTTGAGTGTTCTGTGTGGTATTGACATTTTGTGGATGTGGTTTGGTTTT
GTCTTTATTTAACTTTTTATTGATGGGGAGTTTAGGGTAAAAAACCG
>gi|84115895|gb|CB284094.1|CB284094 DF0795 Dermatophagoides farinae cDNA library Dermatophagoides farinae cDNA, mRNA sequence
TCTTTTTTATGGGGTCGGGATATTCATCGAGAGGGGTGTTATAGTGGAAACCATAATTTT
GAGGTAACCGTGGGTTTTAAGGTAGGTATGGTTTTATTTATTTTGTCTGAGTGTTTTTTC
TTTTTAGGAATGTTTTGAGGTTATTTTCATTTAGCGGAACTACCTGCGGTAGAGGTAGGA
GGGGTTTGACCTTCTTTGGGGGTGGCCCCCTTTGATCCTAAAGGGGTTCCATTTTTAAAT
ACTATTTTATTAGTTTCTTCTGGGGTTTCTGTGACCTGATGCCACCATTCTATGGAAGAT
GGTGAGTACAAAATTAGAGTGGTCTCTTTAGTATTTACTTTACTTTTGGGCTTATTTTTC
ACTTGCTTACAAGGACTAGAGTATTATGTTGCTAGTTTTACTTTTTCTTGTTCTTGTTAT
TCTTCTGTTTATTTTATGGGAACAGGTTTTCATGGTTTACATGTAATTATTGGGAGGGCC
TTGCTTATGATTTGTTTGTTTCGATTTTATTTTTTACATATTAGGCCCAATCATAGAGTT
GCATTTGAGTGTTCTGTGTGGTATTGACATTTTGTGAATGTGGTATGGCCG
>gi|84116402|gb|CB284601.1|CB284601 DF1365 Dermatophagoides farinae cDNA library Dermatophagoides farinae cDNA, mRNA sequence
GTGGGTTTTAAGGTAGGTATGGTTTTATTTATTTTGTCTGAGTGTTTTTTCTTTTTAGGA
ATGTTTTGAGGTTATTTTCATTTAGCGGAACTACCTGCGGTAGAGGTAGGAGGGGTTTGA
CCTTCTTTGGGGGTGGCCCCCTTTGATCCTAAAGGGGTTCCATTTTTAAATACTATTTTA
TTAGTTTCTTCTGGGGTTTCTGTGACCTGATGCCACCATTCTATGGAAGAGGGTGAGTAC
AAAATTAGAGTGGTCTCTTTAGTATTTACTTTACTTTTGGGCTTATTTTTCACTTGCTTA
CAAGGACTAGAGTATTATGTTGCTAGTTTTACTTTTTCTTGTTCTTGTTATTCTTCTGTT
TATTTTATGGGAACAGGTTTTCATGGTTTACATGTAATTATTGGGAGGGCCTTGCTTATG
ATTTGTTTGTTTCGATTTTATTTTTTACATATTAGGCCCAATCATAGAGTTGCATTTGAG
TGTTCTGTGTGGTATTGACATTTTGTGGATGTGGTTTGGTTTTGTCTTTACCG
>gi|84115306|gb|CB283505.1|CB283505 DF0045 Dermatophagoides farinae cDNA library Dermatophagoides farinae cDNA, mRNA sequence
TTTTTTTTTTTTTTAGGAATGTTTTGAGGTTATTTTCATTTAGCGGAACTACCTGCGGTA
GAGGTAGGAGGGGTTTGACCTTCTTTGGGGGTGGCCCCCTTTGATCCTAAAGGGGTTCCA
TTTTTAAATACTATTTTATTAGTTTCTTCTGGGGTTTCTGTGACCTGATGCCACCATTCT
ATGGAAGAGGGTGAGTACAAAATTAGAGTGGTCTCTTTAGTATTTACTTTACTTTTGGGC
TTATTTTTCACTTGCTTACAAGGACTAGAGTATTATGTTGCTAGTTTTACTTTTTCTTGT
TCTTGTTATTCTTCTGTTTATTTTATGGGAACAGGTTTTCATGGTTTACATGTAATTATT
GGGAGGGCCTTGCTTATGATTTGTTTGTTTCGATTTTATTTTTTACATATTAGGCCCAAT
CATAGAGTTGGATTTGAGTGTTCTGTGTGGTATTGACATTTTGTGGATGTGGTTTGGTTT
TGTCTTTATTTAACTTTTTATTGATGGGGAGTTTAGGGTAAAACCG
>gi|84116413|gb|CB284612.1|CB284612 DF1378 Dermatophagoides farinae cDNA library Dermatophagoides farinae cDNA, mRNA sequence
TTTTTTTTTTTTTTTTTTTGTCTGAGTGTTTTTTCTTTTTAGGAATGTTTTGAGGTTATT
TTCATTTAGCGGAACTACCTGCGGTAGAGGTAGGAGGGGTTTGACCTTCTTTGGGGGTGG
CCCCCTTTGATCCTAAAGGGGTTCCATTTTTAAATACTATTTTATTAGTTTCTTCTGGGG
TTTCTGTGACCTGATGCCACCATTCTATGGAAGAGGGTGAGTACAAAATTAGAGTGGTCT
CTTTAGTATTTACTTTACTTTTGGGCTTATTTTTCACTTGCTTACAAGGACTAGAGTATT
ATGTTGCTAGTTTTACTTTTTCTTGTTCTTGTTATTCTTCTGTTTATTTTATGGGAACAG
GTTTTCATGGTTTACATGTAATTATTGGGAGGGCCTTGCTTATGATTTGTTTGTTTCGAT
TTTATTTTTTACATATTAGGCCCAATCATAGAGTTGGATTTGAGTGTTCTGTGTGGTATT
GACATTTTGTGCCTGTGGTTTGGTTTTGTCTTTATTTAACTTTTTATTGATGGGGAGTTT
AGGGTAAAACCG
>gi|84116224|gb|CB284423.1|CB284423 DF1172 Dermatophagoides farinae cDNA library Dermatophagoides farinae cDNA, mRNA sequence
TTTTTTTTTTTTTTTTTTAATCTCATTATTAGTTTTATTATATTCTTCTTTTTTATGGGG
TCGGGATATTCATCGAGAGGGGTGTTATAGTGGAAACCATAATTTTGAGGTAACCGTGGG
TTTTAAGGTAGGTATGGTTTTATTTATTTTGTCTGAGTGTTTTTTCTTTTTAGGAATGTT
TTGAGGTTATTTTCATTTAGCGGAACTACCTGCGGTAGAGGTAGGAGGGGTTTGACCTTC
TTTGGGGGTGGCCCCCTTTGATCCTAAAGGGGTTCCATTTTTAAATACTATTTTATTAGT
TTCTTCTGGGGTTTCTGTGACCTGATGCCACCATTCTATGGAAGAGGGTGAGTACAAAAT
TAGAGTGGTCTCTTTAGTATTTACTTTACTTTTGGGCTTATTTTTCACTTGCTTACAAGG
ACTAGAGTATTATGTTGCTAGTTTTACTTTTTCTTGTTCTTGTTATTCTTCTGTTTATTT
TATGGGAACAGGTTTTCATGGTTTACATGTAATTATTGGGAGGGCCTTGCTTATGATTTG
TTTGTTTCGATTTTATTTTTTACATATT
>gi|84115581|gb|CB283780.1|CB283780 DF0376 Dermatophagoides farinae cDNA library Dermatophagoides farinae cDNA, mRNA sequence
TTTTTTTTTGTCTGAGTGTTTTTTCTTTTTAGGAATGTTTTGAGGTTATTTTCATTTAGC
GGACCTACCTGCGGTAGAGGTAGGAGGGGTTTGACCTTCTTTGGGGGTGGCCCCCTTTGA
TCCTAAAGGGGTTCCATTTTTAAATACTATTTTATTAGTTTCTTCTGGGGTTTCTGTGAC
CTGATGCCACCATTCTATGGAAGAGGGTGAGTACAAAATTAGAGTGGTCTCTTTAGTATT
TACTTTACTTTTGGGCTTATTTTTCACTTGCTTACAAGGACTAGAGTATTATGTTGCTAG
TTTTACTTTTTCTTGTTCTTGTTATTCTTCTGTTTATTTTATGGGAACAGGTTTTCATGG
TTTACATGTAATTATTGGAGGGCCTTGCTTATGATTTGTTTGTTTCGATTTTATTTTTTA
CATATTAGGCCCAATCATAGAGTTGGATTTGAGTGTTCTGTGTGGTATTGACATTTTGTG
GATCTGGTTTGGTTCCCTCTTTATTTAACTTTTTATTGATGGGGAGTTTAGGGTAAAAAA
CCG
>gi|84116565|gb|CB284764.1|CB284764 DF1572 Dermatophagoides farinae cDNA library Dermatophagoides farinae cDNA, mRNA sequence
AGGTAGGTATGGTTTTATTTATTTTGTCTGAGTGTTTTTTCTTTTTAGGAATGTTTTGAG
GTTATTTTCATTTAGCGGAACTACCTGCGGTAGAGGTAGGAGGGGTTTGACCTTCTTTGG
GGGTGGCCCCCTTTGATCCTAAAGGGGTTCCATTTTTAAATACTATTTTATTAGTTTCTT
CTGGGGTTTCTGTGACCTGATGCCACCATTCTATGGAAGAGGGTGAGTACAAAATTAGAG
TGGTCTCTTTAGTATTTACTTTACTTTTGGGCTTATTTTTCACTTGCTTACAAGGACTAG
AGTATTATGTTGCTAGTTTTACTTTTTCTTGTTCTTGTTATTCTTCTGTTTATTTTATGG
GAACAGGTTTTCATGGTTTACATGTAATTATTGGGAGGGCCTTGCTTATGATTTGTTTGT
TTCGATTTTATTTTTTACATATTAGGCCCAATCATACCCCCGGATTTGAGTGTTCTGTGT
GGTATTGACATTTTGTGGATGTGGTTTGGTTTCCG
>gi|84116907|gb|CB285106.1|CB285106 DF1969 Dermatophagoides farinae cDNA library Dermatophagoides farinae cDNA, mRNA sequence
CGGCCATAATTTTGAGGTTTCCATAATTTTGAGGTAACCGTGGGTTTTAGGGTAGGTATG
GTTTTATTTATTTTGTCTGAGTGTTTTTTCTTTTTAGGAATGTTTTGAGGTTATTTTCAT
TTAGCGGAACTACCTGCGGTAGAGGTAGGAGGGGTTTGACCTTCTTTGGGGGTGGCCCCC
TTTGATCCTAAAGGGGTTCCATTTTTAAATACTATTTTATTAGTTTCTTCTGGGGTTTCT
GTGACCTGATGCCACCATTCTATGGAAGAGGGTGAGTACAAAATTAGAGTGGTCTCTTTA
GTATTTACTTTACTTTTGGGCTTATTTTTCACTTGCTTACAAGGACTAGAGTATTATGTT
GCTAGTTTTACTTTTTCTTGTTCTTGTTATTCTTCTGTTTATTTTATGGGAACAGGTTTT
CATGGTTTACATGTAATTATTGGGAGGGCCTTGCTTATGATTTGTTTGTTTCGATTTTAT
TTTTTACATATTAGGCCCAATCATAGAGTTGGATTTGAGT
>gi|84116502|gb|CB284701.1|CB284701 DF1489 Dermatophagoides farinae cDNA library Dermatophagoides farinae cDNA, mRNA sequence
CTTTGATCCTAAAGGGGTTCCATTTTTAAATACTATTTTATTAGTTTCTTCTGGGGTTTC
TGTGACCTGATGCCACCATTCTATGGAAGAGGGTGAGTACAAAATTAGAGTGGTCTCTTT
AGTATTTACTTTACTTTTGGGCTTATTTTTCACTTGCTTACAAGGACTAGAGTATTATGT
TGCTAGTTTTACTTTTTCTTGTTCTTGTTATTCTTCTGTTTATTTTATGGGAACAGGTTT
TCATGGTTTACATGTAATTATTGGGAGGGCCTTGCTTATGATTTGTTTGTTTCGATTTTA
TTTTTTACATATTAGGCCCAATCATAGAGTTGGATTTGAGTGTTCTGTGTGGTATTGACA
TTTTGTGGATGTGGTTTGGTTTTGTCTTTATTTAACTTTTTATTGATGGGGAGTTTAGGG
TAAAAAAAAAAAAAAAAAA
>gi|84115751|gb|CB283950.1|CB283950 DF0627 Dermatophagoides farinae cDNA library Dermatophagoides farinae cDNA, mRNA sequence
CTTTGGGGGTGGCCCCCTTTGATCCTAAAGGGGTTCCATTTTTAAATACTATTTTATTAG
TTTCTTCTGGGGTTTCTGTGACCTGATGCCACCATTCTATGGAAGAGGGTGAGTACAAAA
TTAGAGTGGTCTCTTTAGTATTTACTTTACTTTTGGGCTTATTTTTCACTTGCTTACAAG
GACTAGAGTATTATGTTGCTAGTTTTACTTTTTCTTGTTCTTGTTATTCTTCTGTTTATT
TTATGGGAACAGGTTTTCATGGTTTACATGTAATTATTGGGAGGGCCTTGCTTATGATTT
GTTTGTTTCGATTTTATTTTTTACATATTAGGCCCAATCATAGAGTTGGATTTGAGTGTT
CTGTGTGGTATTGACATTTTGTGGATGTGGTTTGGTTTTGTCTTTATTTAACTTTTTACT
CATGGGGAGTTTAGGGTAAAAAAAAAAAAAAAAAA
>gi|84116526|gb|CB284725.1|CB284725 DF1514 Dermatophagoides farinae cDNA library Dermatophagoides farinae cDNA, mRNA sequence
TTTGATCCTAAAGGGGTTCCATTTTTAAATACTATTTTATTAGTTTCTTCTGGGGTTTCT
GTGACCTGGTGCCACCATTCTATGGAAGAGGGTGAGTCCAAAATTAGAGTGGTCTCTTTA
GTATTTACTTTACTTTTGGGCTTATTTTTCACTTGCTTACAAGGATTAGAGTATTATGTT
GCTAGTTTTACTTTTTCTTGTTCTTGTTATTCTTCTGTTTATTTTATGGGAACAGGTTTT
CATGGTTAACATGTAATTATTGGGAGGGCCTTGCTTATAATTTGTTTGTTTCGATTTTAT
TTTTTACATATTAGGCCCAATCATCCCGTTGGATTTGAGTGTTCTGTGTGGTATTGACAT
TTTGTGGATGTGGTTTGCGG
>gi|84116073|gb|CB284272.1|CB284272 DF1005 Dermatophagoides farinae cDNA library Dermatophagoides farinae cDNA, mRNA sequence
TTTTTCAGGAGTTTCTGTGACCTGATGCCACCATTCTATGGAAGAGGGTGAGTACAAAAT
TAGAGTGGTCTCTTTAGTATTTACTTTACTTTTGGGCTTATTTTTCACTTGCTTACAAGG
ACTAGAGTATTATGTTGCTAGTTTTACTTTTTCTTGTTCTTGTTATTCTTCTGTTTATTT
TATGGGAACAGGTTTTCATGGTTTACATGTAATTATTGGGAGGGCCTTGCTTATGATTTG
TTTGTTTCGATTTTATTTTTTACATATTAGGCCCAATCATAGAGTTGGATTTGAGTGTTC
TGTGTGGTATTGACATTTTGTGGATGTGCCTCGCGTTTTGTCTTTATTTAACTTTTTATT
GATGGGGAGTTTAGGGTACCG
>gi|84115399|gb|CB283598.1|CB283598 DF0158 Dermatophagoides farinae cDNA library Dermatophagoides farinae cDNA, mRNA sequence
TTTTTTTTTTTTTTTTTTTTTTTAGGAATGTTTTGAGGGTATTGGGATTTAGCGGAACTA
CCTGCGGTAGAGGTAGGAGGGGTTTGACCTTCTTTGGGGGTGGCCCCCTTTGATCCTAAA
GGGGTTCCATTTTTAAATACTATTTTATTAGTTTCTTCTGGGGTTTCTGTGACCTGATGC
CACCATTCTATGGAAGAGGGTGAGTACAAAATTAGAGTGGGCTCTTTAGTATTTACTTTA
CTTTTGGGCTTATTTTTCACTTGCTTACAAGGACTAAAGTATTATGTTGCTAGTTTTACT
TTTTCTTGGTCTTGGTATTCTTCTGTTTATTTTATGGGAACAGGTTTTCATGGTTTACAA
TGTAATTATTGGGAGGGCCTTGCTTAAGAATTGTTTGTTCCGATTTTATTTTTTACATAT
TAGGCCCAATC
>gi|84116754|gb|CB284953.1|CB284953 DF1788 Dermatophagoides farinae cDNA library Dermatophagoides farinae cDNA, mRNA sequence
TTTTTCAGGAGTTTCTGTGACCTGATGCCACCATTCTATGGAAGAGGGTGAGTACAAAAT
TAGAGTGGTCTCTTTAGTATTTACTTTACTTTTGGGCTTATTTTTCACTTGCTTACAAGG
ACTAGAGTATTATGTTGCTAGTTTTACTTTTTCTTGTTCTTGTTATTCTTCTGTTTATTT
TATGGGAACAGGTTTTCATGGTTTACATGTAATTATTGGGAGGGCCTTGCTTATGATTTG
TTTGTTTCGATTTTATTTTTTACATATTAGGCCCAATCATAGAGTTGGATTTGAGTGTTC
TGTGTGGTATTGACCTCCCGTGGATGTGGTTTGGTTTTGTCTTTATTTAACTTTTTATTG
ATGGGGAGTTTAGGGTACCG
>ESTsCOX3trnGNAD3

>gi|84116683|gb|CB284882.1|CB284882 DF1701 Dermatophagoides farinae cDNA library Dermatophagoides farinae cDNA, mRNA sequence
TATTTTTCACTTGCTTACAAGGACTAGAGTATTATGTTGCTAGTTTTACTTTTTCTTGTT
CTTGTTATTCTTCTGTTTATTTTATGGGAACAGGTTTTCATGGTTTACATGTAATTATTG
GGAGGGCCTTGCTTATGATTTGTTTGTTTCGATTTTATTTTTTACATATTAGGCCCAATC
ATAGAGTTGGATTTGAGTGTTCTGTGTGGTATTGACATTTTGTGGATGTGGTTTGGTTTT
GTCTTTATTTAACTTTTTATTGATGGGGAGTTTAGGGTAAAACTTTTTAGTATATAAAGT
ATAATTAATTTCCAATTAATAGGATACTTGAAAGTTTTGTTTTTTTTTATATTTTTGTTT
GTTTTAATTATTGTTTTGGTTTTTTGCTCATTGGTTTTTGGTTTGTCTTTTTTTTTTGAA
GGATGCGAGACCTTGAAAAGTTCTCCTTTTGAGTGTGGTTTTCAACCTTTTTCTATAAGA
GGCTCATCTTTTTCTATACCCTTTTTTATTATTTCTTTAATATTTTTATTGTTTGATGTG
GAGATTATCATTATAAGATTTCCCCCTTTTGTTGGGGAGGGGTTTGTTTTTTTCTACTGA
TTAGTAGTCCTCATGGTTTTATTAGCCACCTGTTATGAGTGAGTTAGTGGTATTTTAAGA
TGGATTCCG
>ESTsNAD3trnRtrnMtrnS2

>gi|84116626|gb|CB284825.1|CB284825 DF1638 Dermatophagoides farinae cDNA library Dermatophagoides farinae cDNA, mRNA sequence
TTTTTTTTTATATTTTTGTTTGTTTTAATTATTGTTTTGGTTTTTTGCTCATTGGTTTTT
GGTTTGTCTTTTTTTTTTGAAGGATGCGAGACCTTGAAAAGTTCTCCTTTTGAGTGTGGT
TTTCAACCTTTTTCTATAAGAGGCTCATCTTTTTCTATACCCTTTTTTATTATTTCTTTA
ATATTTTTATTGTTTGATGTGGAGATTATCATTATAAGATTTCCCCCTTTTGTTGGGGAG
GGGTTTGTTTTTTTCTACTGATTAGTAGTTTTGATGGTTTTATTAGCCACCTGTTATGAG
TGAGTTAGTGGTATTTTAAGATGGATTTTTAGCTTTAAATA-TTAGTTTCGACCTAATTT
TTTTTTCTTGGCTAATGA------AACAACTTAAAGCTAAAAGCTTAGGGGCTCATAATC
TCTAGAGGTTAGTTGTTTTGTCTTTATATCTTGTTAATTTTGAAAGTTGACTCCGCTTTT
AGCTAAAGACTTTACTT-CTATGATTTTTAGGTTTGCAACCTAATGTCCG--
>ESTstrnAtrnPtrnK

>gi|157270091|gb|EX162300.1|EX162300 MW_DP0257 Dermatophagoides pteronyssinus cDNA library Dermatophagoides pteronyssinus cDNA clone MW_DP0257 5', mRNA sequence
GCACGAGGCCTCTTAAAATTTTAGATTTGCAATCTAATGTATTTTTAAAACTTAAGAGAT
TTAAAATTATCCCTAGGGTTATTCTATTTAAGATTACGGCTTTGGGAGTTGTAGAATTAC
CCCTTGGATAGACTTTTGATGAAAGCTGTAAACTTTCTTTTTTGTGCTATTATGGAGGGT
TTAAGATATATAAATCTTTATGCCTTTTAAGCATAAAAAGCACTCATAGCAACTCTTTTA
AAAAAAAAAAAAAAAAA
>ESTs12S-rRNA

>gi|157270999|gb|EX163203.1|EX163203 LY_YIT_DP1275 Dermatophagoides pteronyssinus cDNA library Dermatophagoides pteronyssinus cDNA clone LY_YIT_DP1275 5', mRNA sequence
GCACGAGGATAAGGTTGATTTTTTATTTTACCCTTAAGGGTGAAATTTTAAGGNTTTATT
TTTAGAAGCCTATAAAAGGTAACTGTAACTAAGAATAGGATTAGATACCCTAGTATTTTA
GGGTTATTATTAAGTAGTAGATAATTTTTATTAAACTTAATTTTTCTGGCGGTTTATTAC
CCATTCACAGGAATTTGTTAATTTTAAAAGATAACCCGCCTTTATTATAACCAATCTAAA
TTTTATGTACGGCTGTTAGGCTTTAATTTAATTATTTTTGCTTTAAGATTTAACCCCTTA
ATTCAGGTCTATGTGTAGAAGATAAATTGGTTTTTAATGAGTTACTATAATAGGGGAATT
TTTTTATATAAATAATTTAATTTGGATGTGAAAGTAAAATAGATATTAAAATTTCTATTT
GAAGAAGGACCTAATAAAAGTACATATCGCCCGTCACTCTTTTGATAGATAAGTCGTAAC
AAAGTAGGAGTACTGGAAAGTGCTTCTTGTTTAACTTCTTCACAGACCCATACAACAACA
GTTATCATGGATAAATTTCCACCAACATCGATACATATGAAATGTTTTTTCTGTCAGGAA
GATATTAAAACGGTTGCTAGACCTAAATCGAATTTTTGTACATGGCTTGTATGTGCAGGT
CTGTGTTTTATGG
>ESTs16S-rRNA

>gi|84116372|gb|CB284571.1|CB284571 DF1333 Dermatophagoides farinae cDNA library Dermatophagoides farinae cDNA, mRNA sequence
CGGAAAACCACCTTTTAGATAAAATCCAGTCTGGCTCACGCCGACTTTAACGGAGATCAT
GTAAAATTTTAAGGGACGAACAGTCCCGCCTAACCAAGCTTCTTCACCTAGGGGTGCTTT
TAATCCAACATCGAGGTCTCAAACCACCTTATATATAAGAACTAACAAAAGTGATTAAGC
TGTTATCCCTGGGGTATTTTATCTATCTGTCTCTATTAAAAGTTCAACAAAATAAAAATT
TATTTTTATTTAAATAATTCCATTGCCCCAACTAAATAAATATTGAATTTATAAAAATCC
CAGGGTCTTTTAGTCTTAAAAGATAAATTGTTATTTTCAACAATAATATAAATTAAAAAT
AAAAAATAATTTTACCTAAGAAATTTCATTCATACAAGTTACTAATTAAATAACTAATGA
CCTCGCTACCTTAGTGTGAAAATCACAGCCATTCAAGTCTCCCCATAGAGCAGAAAAAAC
TATAAAAATTATAGCTATGGTTTTAATAACCAGTCTTAGGGTTAATTAGTAAGATAAAAT
TAACATTAAAAACATTAATAAAAATAAACCCATACACCATAAACCTCTTTTCTACTAATC
TAATAATTTATTAAAATCTA
>gi|84116314|gb|CB284513.1|CB284513 DF1271 Dermatophagoides farinae cDNA library Dermatophagoides farinae cDNA, mRNA sequence
CGGTATAAGGGTTAATAGAGTGAGGTATTTTTATTTTTTAGAACATAGAAGATCTTAGGG
GAATTTTTATTTTTTATATTATGGTAAATTTTTTTAAGGAGTAATACGCTTTCGTTTCTT
TAGTTAACTAAGTATGAATGAGAAAATGAGGGGTAACCCCTTTCTTTTAAAATTTTTATT
TTTGGAGCTATCCTTTAATAGTAAGGGTTTGTGTAATAACTTTTGTGTTTTTGTTTAGTT
TGTTTAGTTTTTATAGATTTTAATAAATTATTAGATTAGTAGAAAAGAGGTTTATGGTGT
ATGGGTTTATTTTTATTAATGTTTTTAATGTTAATTTTATCTTACTAATTAACCCTAAGA
CTGGTTATTAAAACCATAGCTATAATTTTTATAGTTTTTTCTGCTCTATGGGGAGACCTG
AATGGCTGTGATTNTCACACTAAGGTAGCGAGGTCATTAGTTATTTAATTAGTAACTTGT
ATGAATGAAATTTCTTAGGTAAAATTATTTTTTATTTTTAATTTATATTATTGTTGAAAA
TAACAATTTATCTTTTAAGACTAAAAGACCCTGGGATTTTTATAAATTCAATATTTATTT
AGTTGGGGCAATGGAATTATTTAAATAAAAATAAATTTTTATTTTGTTG
>gi|84116709|gb|CB284908.1|CB284908 DF1728 Dermatophagoides farinae cDNA library Dermatophagoides farinae cDNA, mRNA sequence
CGGTTTCTAGATTACCTTTTGTATAAGGGTTAATAGAGTGAGGTATTTTTATTTTTTAGA
ACATAGAAGATCTTATGGGAATTTTTATTTTTTATATTATGGTAAATTTTTTTAAGGAGT
AATACGCTTTCGTTTCTTTAGTTAACTAAGTATGAATGAGAAAATGAGGGGTAACCCCTT
TCTTTTAAAATTTTTATTTTTGGAGCTATCCTTTAATAGTAAGGGTTTGTGTAATAACTT
TTGTGTTTTTGTTTAGTTTGTTTAGTTTTTATAGATTTTAATAAATTATTAGATTAGTAG
AAAAGAGGTTTATGGTGTATGGGTTTATTTTTATTAATGTTTTTAATGTTAATTTTATCT
TACTAATTAACCCTAAGACTGGTTATTAAAACCATAGCTATAATTTTTATAGTTTTTTCT
GCTCTATGGGGAGACCTGAATGGCTGTGATTTTCACACTAAGGTAGCGAGGTCATTAGTT
ATTTAATTAGTAACTTGTATGAATGAAATTTCTTAGGTAAAATCATTTTTTATTTTTAAT
TTATATTATTGTTGAAAATAACAATTTATCTTTTAAGAC
>gi|84115552|gb|CB283751.1|CB283751 DF0340 Dermatophagoides farinae cDNA library Dermatophagoides farinae cDNA, mRNA sequence
CGGATGCTATATCTTGGTGTGTTTTTTTGTGGATCTTGTTTTCCTGTATGGGTTTGTTAA
TATTTCTAGATTACCTTTTGTATAAGGGTTAATAGAGTGAGGTATTTTTATTTTTTAGAA
CATAGAAGATCTTATGGGAATTTTTATTTTTTATATTATGGTAAATTTTTTTAAGGAGTA
ATACGCTTTCGTTTCTTTAGTTAACTAAGTATGAATGAGAAAATGAGGGGTAACCCCTTT
CTTTTAAAATTTTTATTTTTGGAGCTATCCTTTAATAGTAAGGGTTTGTGTAATAACTTT
TGTGTTTTTGTTTAGTTTGTTTAGTTTTTATAGATTTTAATAAATTATTAGATTAGTAGA
AAAGAGGTTTATGGTGTATGGGTTTATTTTTATTAATGTTTTTAATGTTAATTTTATCTT
ACTAATTAACCCTAAGACTGGTTATTAAAACCATAGCTATAATTTTTATAGTTTTTTCTG
CTCTATGGGGAGACCTGAATGGCTGTGATTTTCACACTAAGGTAGCGAGGTCATTAGTTA
TTTAATTAGTAACTTGTATGAATGAAA
>gi|84116695|gb|CB284894.1|CB284894 DF1714 Dermatophagoides farinae cDNA library Dermatophagoides farinae cDNA, mRNA sequence
CGGTCCTGTATGGGTTTGTTAATATTTCTAGATTACCTTTTGTATAAGGGTTAATAGAGT
GAGGTATTTTTATTTTTTAGAACATAGAAGATCTTATGGGAATTTTTATTTTTTATATTA
TGGTAAATTTTTTTAAGGAGTAATACGCTTTCGTTTCTTTAGTTAACTAAGTATGAATGA
GAAAATGAGGGGTAACCCCTTTCTTTTAAAATTTTTATTTTTGGAGCTATCCTTTAATAG
TAAGGGTTTGTGTAATAACTTTTGTGTTTTTGTTTAGTTTGTTTAGTTTTTATAGATTTT
AATAAATTATTAGATTAGTAGAAAAGAGGTTTATGGTGTATGGGTTTATTTTTATTAATG
TTTTTAATGTTAATTTTATCTTACTAATTAACCCTAAGACTGGTTATTAAAACCATAGCT
ATAATTTTTATAGTTTTTTCTGCTCTATGGGGAGACCTGAATGGCTGTGATTCTCACACT
AAGGTAGCGAGGTCATTAGTTATTTAATTAGTAACTTGTATGAATGAAAT
>gi|84116868|gb|CB285067.1|CB285067 DF1929 Dermatophagoides farinae cDNA library Dermatophagoides farinae cDNA, mRNA sequence
CGGCTTTTGTGTTTTTGTTTAGTTTGTTTAGTTTTTATAGATTTTAATAAATTATTAGAT
GTAGTAGAAAAGAGGTTTATGGTGTATGGGTTTATTTTTATTAATGTTTTTAATGCTAAT
TCTATCTTACTAATTAACCCTAAGACTGGTTATTAAAACCATAGCTATAATTCTTATAGT
TTTTTCTGCTCTATGGGGAGACCTGAATGGCTGTGATTTTCACACTAAGGTAGCGAGGTC
ATTAGTTATTTAATTAGTAACTTGTATGAATGAAATTTCTTA
>gi|84115996|gb|CB284195.1|CB284195 DF0918 Dermatophagoides farinae cDNA library Dermatophagoides farinae cDNA, mRNA sequence
CGGTTTTTTTTTTAGGGTTTATGCTATATCTTGGTGTGTTTTTTTGTGGATCTTGTTTTC
CTGTATGGGTTTGTTAATATTTCTAGATTACCTTTTGTATAAGGGTTAATAGAGTGAGGT
ATTTTTATTTTTTAGAACATAGAAGATCTTATGGGAATTTTTATTTTTTATATTATGGTA
AATTTTTTTAAGGAGTAATACGCTTTCGTTTCTTTAGTTAACTAAGTATGAATGAGAAAA
TGAGGGGTAACCCCTTTCTTTTAAAATTTTTTTTTTTGGAGCTATCCTTTAATAGTAAGG
GTTTGTGTAATAACTTTTGTGTTTTTGTTTAGTTTGTTTAGTTTTTATAGATTTTAATAA
ATTATTAGATTAGTAGAAAAGAGGTTTATGGTGTATGGGTTTATTTTTATTAATGTTTTT
AATGTTAATTTTATCTTACTAATTAACCCTAAGACTGGTTATTAAAACCATAGCTATAAT
TTTTATAGTTTTTTCTGCTCTATGGGGAG
>gi|84116025|gb|CB284224.1|CB284224 DF0949 Dermatophagoides farinae cDNA library Dermatophagoides farinae cDNA, mRNA sequence
CGGTATCTTGGTGTGTTTTTTTGTGGATCTTGTTTTCCTGTATGGGTTTGTTAATATTTC
TAGATTACCTTTTGTATAAGGGTTAATAGAGTGAGGTATTTTTATTTTTTAGAACATAGA
AGATCTTATGGGAATTTTTATTTTTTATATTATGGTAAATTTTTTTAAGGAGTAATACGC
TTTCGTTTCTTTAGTTAACTAAGTATGAATGAGAAAATGAGGGGTAACCCCTTTCTTTTA
AAATTTTTATTTTTGGAGCTATCCTTTAATAGTAAGGGTTTGTGTAATAACTTTTGTGTT
TTTGTTTAGTTTGTTTAGTTTTTATAGATTTTAATAAATTATTAGATTAGTAGAAAAGAG
GTTTATGGTGTATGGGTTTATTTTTATTAATGTTTTTAATGTTAATTTTATCTTACTAAT
TAACCCTAAGACTGGTTATTAAAACCATAGCTATAAT
>gi|84116140|gb|CB284339.1|CB284339 DF1078 Dermatophagoides farinae cDNA library Dermatophagoides farinae cDNA, mRNA sequence
TGAATGGCTGTGATTTTCACACTAAGGTAGCGAGGTCATTAGTTATTTAATTAGTAACTT
GTATGAATGAAATTTCTTAGGTAAAATTATTTTTTATTTTTAATTTATATTATTGTTGAA
AATAACAATTTATCTTTTAAGACTAAAAGACCCTGGGATTTTTATAAATTCAATATTTAT
TTAGTTGGGGCAATGGAATTATTTAAATAAAAATAAATTTTTATTTTGTTGAACTTTTAA
TAGAGACAGATAGATAAAATACCCCAGGGATAACAGCTTAATCACTTTTGTTAGTTCTTA
TATATAAGGTGGTTTGAGACCTCGATGTTGGATTAAAAGCACCCCTAGGTGAAGAAGCTT
GGTTAGGCGGGACTGTTCGTCCCTTAAAATTTTACATGATCTGAGTTAAAGTCGGCGTGA
GCCAGACTGGATTTTATCTAAAAGGTGGTTTTACTTATAGTTTAGCACGAAAGGACCAGC
CATGCGTCATTGCTGATAATAATTTTTAAAAAAAAAAAAAAAAAAAAAAA
>gi|84116382|gb|CB284581.1|CB284581 DF1344 Dermatophagoides farinae cDNA library Dermatophagoides farinae cDNA, mRNA sequence
CGGAGGTCATTAGTTATTTAATTAGTAACTTGTATGACCTCGCTACCTTAGTGTGAAAAT
CACAGCCATTCAGGTAGCGAGGTCATTAGTTATTTAATTAGTAACTTGTATGAATGAAAT
TTCTTAGGTAAAATTATTTTTTATTTTTAATTTATATTATTGTTGAAAATAACAATTTAT
CTTTTAAGACTAAAAGACCCTGGGATTTTTATAAATTCAATATTTATTTAGTTGGGGCAA
TGGAATTATTTAAATAAAAATAAATTTTTATTTTGTTGAACTTTTAATAGAGACAGATAG
ATAAAATACCCCAGGGATAACAGCTTAATCACTTTTGTTAGTTCTTATATATAAGGTGGT
TTGAGACCTCGATGTTGGATTAAAAGCACCCCTAGGTGAAGAAGCTTGGTTAGGCGGGAC
TGTTCGTCCCTTAAAATTTTACATGATCTGAGTTAAAGTCGGCGTGAGCCAGACTGGATT
TTATCTAAAAGGTGGTTTTACTTATAGTTTAGTACGAAAGGACCAGCTATGAGTCATTGC
TGATAATAATTTTTAAAAAA
>gi|84115598|gb|CB283797.1|CB283797 DF0401 Dermatophagoides farinae cDNA library Dermatophagoides farinae cDNA, mRNA sequence
CGGAGGTCATTAGTTATTTAATTAGTAACTTGTATGACCTCTCTACCTTAGTGTGAAAAT
CACAGCCATTCAGGTAGCGAGGTCATTAGTTATTTAATTAGTAACTTGTATGAATGAAAT
TTCTTAGGTAAAATTATTTTTTATTTTTAATTTATATTATTGTTGAAAATAACAATTTAT
CTTTTAAGACTAAAAGACCCTGGGATTTTTATAAATTCAATATTTATTTAGTTGGGGCAA
TGGAATTATTTAAATAAAAATAAATTTTTATTTTGTTGAACTTTTAATAGAGACAGATAG
ATAAAATACCCCAGGGATAACAGCTTAATCACTTTTGTTAGTTCTTATATATAAGGTGGT
TTGAGACCTCGATGTTGGATTAAAAGCACCCCTAGGTGAAGAAGCTTGGTTAGGCGGGAC
TGTTCGTCCCTTAAAATTTTACATGATCTGAGTTAAAGTCGGCGTGAGCCAGACTGGATT
TTATCTAAAAGGTGGTTTTACTTATAGTTTAGTACGAAAGGACCAGCTATTGAGTCATTG
CTGATAATAATTTTTAAAAAAAAAAAAAAAAAAAAAAA
>gi|84116367|gb|CB284566.1|CB284566 DF1328 Dermatophagoides farinae cDNA library Dermatophagoides farinae cDNA, mRNA sequence
CGGTTTTTTTTAATGTTAATTTTATCTTACTAATTAACCCTAAGACTGGTTATTAAGACC
ATAGCTATAATTTTTATAGTTTTTTCTGCTCTATGGGGAGACCTGAATGGCTGTGATTTT
CACACTAAGGTAGCGAGGTCATTAGTTATTTAATTAGTAACTTGTATGAATGAAATTTCT
TAGGTAAAATTATTTTTTATTTTTAATTTATATTATTGTTGAAAATAACAATTTATCTTT
TAAGACTAAAAGACCCTGGGATTTTTATAAATTCAATATTTATTTAGTTGGGGCAATGGA
ATTATTTAAATAAAAATAAATTTTTATTTTGTTGAACTTTTAATAGAGACAGATAGATAA
AATACCCCAGGGATAACAGCTTAATCACTTTTGTTAGTTCTTATATATAAGGTGGTTTGA
GACCTCGATGTTGGATTAAAAGCACCCC
>gi|84116928|gb|CB285127.1|CB285127 DF1993 Dermatophagoides farinae cDNA library Dermatophagoides farinae cDNA, mRNA sequence
TAGTTATTTAATTAGTAACTTGTATGAATGAAATTTCTTAGGTAAAATTATTTTTTATTT
TTAATTTATATTATTGTTGAAAATAACAATTTATCTTTTAAGACTAAAAGACCCTGGGAT
TTTTATAAATTCAATATTTATTTAGTTGGGGCAATGGAATTATTTAAATAAAAATAAATT
TTTATTTTGTTGACCTTTTAATAGAGCCAGATAGATAAAATCCCCCAGGGATACCAGCTT
AATCACTTTTGTTAGTTCTTATATATAAGGTGGTTTGAGACCTCGATGTTGGATTAAAAG
CACCCCTAGGTGAAGAAGCTTGGTTAGGCGGGACTGTTCGTCCCTTAAAATTTTACATGA
TCTGAGTTAAAGTCGGCGTGAGCCAGACTGGATTTTATCTAAAAGGTGGTTTTACTTATA
GTTTAGTACGAAAGGACCACCCCTCAGTCATTGCTGATAATAATTTTTAAAAAAAAAAAA
AAAAAAAAAAAAAAAAA
>gi|84116784|gb|CB284983.1|CB284983 DF1821 Dermatophagoides farinae cDNA library Dermatophagoides farinae cDNA, mRNA sequence
GTCATTAGTTATTTAATTAGTAACTTGTATGAATGAAATTTCTTAGGTAAAATTATTTTT
TATTTTTAATTTATATTATTGTTGAAAATAACAATTTATCTTTTAAGACTAAAAGACCCT
GGGATTTTTATAAATTCAATATTTATTTAGTTGGGGCAATGGAATTATTTAAATAAAAAT
AAATTTTTATTTTGTTGAACTTTTAATAGAGCCAGATAGATAAAATCCCCCAGGGATAAC
AGCTTAATCACTTTTGTTAGTTCTTAAAAATAAGGTGGTTTGAGCCCTCGATGTTGGATT
AAAAGCCCCCCTAGGTGAAAAAGCTTGGTTAGGCGGGACTGTTCGTCCCTTAAAATTTTA
CATGATTTGAGTTAAAGTCGGCGTGAGCCAGACTGGATTTTATTTAAAAGGTGGTTTTAC
TTATAGTTTAGTACGAAAGGCCCAGCTATGAGTCCCTGCTGATAATAATTTTTAAAAAAA
AAAAAAAAAAAAAAAAAAAAAAA
>gi|157270921|gb|EX163125.1|EX163125 LY_YIT_DP1190 Dermatophagoides pteronyssinus cDNA library Dermatophagoides pteronyssinus cDNA clone LY_YIT_DP1190 5', mRNA sequence
GCACGAGGCAAAGATATTATTTTATGTTACTAATTTTATCTAAGACTGGTTATTAAAACC
ATAGCTATAGTGTTTATAGTTTTTTCTGCCCAATGTATTTTATAAATGGCTGTGGTTTTC
ACACTAAGGTAGCGAGATCATTAGTTATTTAATTGATAACTTGCATGAATGAAAGATCTT
AGGTTATATTCTTTTTAATCTTTAATTTATATTGTTGTTGAAAATAACAACTTTTCCCTT
AAGACTAAAAGACCCCGGGATTTTTATACTAAGATTGTATCTAGTATTTAGTTGGGGCAA
TGGGATTATTTAAATAAAATTAAATTTTTATATTATTGAACTTTAGACTAAAGATAAATA
GGAAAATACCCCGGGGATAACAGCTTAATTATTTTTATTAGTTCTTATATATGAAATAGA
TTGAGACCTCGATGTTGGATTAAAATTATTTTTAGGCGAAGAAGCTTAATTAATGAGACT
GTTCGTCTCTTAAACTTTTACATGATCTGAGTTAAAGTCGGCGTGAGCCAGACTGGATTT
TATCTAAGGGTAAATGTAAAGTTAGTGTAGTACGAAAGGACCCACTATAATACATAATGT
AAAAATATTTTAAAAAAAAAAAAAAAAAAA
>gi|157270743|gb|EX162947.1|EX162947 MW_DP0996 Dermatophagoides pteronyssinus cDNA library Dermatophagoides pteronyssinus cDNA clone MW_DP0996 5', mRNA sequence
GCACGAGGCAAAGATATTATTTTATGTTACTAATTTTATCTAAGACTGGTTATTAAAACC
ATAGCTATAGTGTTTATAGTTTTTTCTGCCCAATGTATTTTATAAATGGCTGTGGTTTTC
ACACTAAGGTAGCGAGATCATTAGTTATTTAATTGATAACTTGCATGAATGAAAGATCTT
AGGTTATATTCTTTTTAATCTTTAATTTATATTGTTGTTGAAAATAACAACTTTTCCCTT
AAGACTAAAAGACCCCGGGATTTTTATACTAAGATTGTATCTAGTATTTAGTTGGGGCAA
TGGGATTATTTAAATAAAATTAAATTTTTATATTATTGAACTTTAGACTAAAGATAAATA
GGAAAATACCCCGGGGATAACAGCTTAATTATTTTTATTAGTTCTTATATATGAAATAGA
TTGAGACCTCGATGTTGGATTAAAATTATTTTTAGGCGAAGAAGCTTAATTAATGAGACT
GTTCGTCTCTTAAACTTTTACATGATCTGAGTTAAAGTCGGCGTGAGCCCGGACTGGATT
T
>gi|157271162|gb|EX163366.1|EX163366 LY_YIT_DP1460 Dermatophagoides pteronyssinus cDNA library Dermatophagoides pteronyssinus cDNA clone LY_YIT_DP1460 5', mRNA sequence
ATGAATGAAAGATCTTAGGTTATATTCTTTTTAATCTTTAATTTATATTGTTGTTGAAAA
TAACAACTTTTCCCTTAAGACTAAAAGACCCCGGGATTTTTATACTAAGATTGTATCTAG
TATTTAGTTGGGGCAATGGGATTATTTAAATAAAATTAAATTTTTATATTATTGAACTTT
AGACTAAAGATAAATAGGAAAATACCCCGGGGATAACAGCTTAATTATTTTTATTAGTTC
TTATATATGAAATAGATTGAGACCTCGATGTTGGATTAAAATTATTTTTAGGCGAAGAAG
CTTAATTAATGAGACTGTTCGTCTCTTAAACTTTTACATGATCTGAGTTAAAGTCGGCGT
GAGCCAGACTGGATTTTATCTAAGGGTAAATGTAAAGTTAGTGTAGTACGAAAGGACCCA
TTATAATACATAATGTAAAAATATTTTAAAAAAAAAAAAAAAAAAA
>gi|157271377|gb|EX163581.1|EX163581 LY_YIT_DP1697 Dermatophagoides pteronyssinus cDNA library Dermatophagoides pteronyssinus cDNA clone LY_YIT_DP1697 5', mRNA sequence
GCACGAGGGTTTATTAAAAAATTTTTAATTACAATATTTTTATTTTTGTTTTCCAGTGAT
GGTTTTATACTAGTAAAGTATTTACCTTTTGTACAAGGGCTGGTAGAGTTTAATTATTTT
ATTAAATTTAGAATATTTAAGATTTTACAAGGGTTTTTAATTTTAATATTATTTTAAAAT
CTTTGTAAGGAGTTATACGCTTTCGTTTTTTTGGGTAACTAGAATTATTGTGTAAAAAGG
GACAAGCCTTTTTTTGTTTTTATTATTTTTTGTATATACGTTTTCTTTAATAGTAGGGGT
ATGTGTAATAACTTATTATGATTTAGACAAACATTAAAAATTTTTATTAAAACTAAATTT
TAATTATCAAATTAGTAGATTTATAAACATAATTGTTTAGTTTAAAAAAAAAAAAAAAAA
AA
>gi|157270335|gb|EX162539.1|EX162539 MW_DP0537 Dermatophagoides pteronyssinus cDNA library Dermatophagoides pteronyssinus cDNA clone MW_DP0537 5', mRNA sequence
GCACGAGGAAAAGACCCCGGGATTTTTATACTAAGATTGTATCTAGTATTTAGTTGGGGC
AATGGGATTATTTAAATAAAATTAAATTTTTATATTATTGAACTTTAGACTAAAGATAAA
TAGGAAAATACCCCGGGGATAACAGCTTAATTATTTTTATTAGTTCTTATATATGAAATA
GATTGAGACCTCGATGTTGGATTAAAATTATTTTTAGGCGAAGAAGCTTAATTAATGAGA
CTGTTCGTCTCTTAAACTTTTACATGATCTGAGTTAAAGTCGGCGTGAGCCAGACTGGAT
TTTATCTAAGGGTAAATGTAAAGTTAGTGTAGTACGAAAGGACCCATTATAATACATAAT
GTAAAAATATTTTAAAAAAAAAAAAAAAAAAAAAAAAAAAAAAAAAAAAAAAA
>gi|157271562|gb|EX163766.1|EX163766 LY_YIT_DP1893 Dermatophagoides pteronyssinus cDNA library Dermatophagoides pteronyssinus cDNA clone LY_YIT_DP1893 5', mRNA sequence
GCACGAGGCCCGGGATTTTTATACTAAGATTGTATCTAGTATTTAGTTGGGGCAATGGGA
TTATTTAAATAAAATTAAATTTTTATATTATTGAACTTTAGACTAAAGATAAATAGGAAA
ATACCCCGGGGATAACAGCTTAATTATTTTTATTAGTTCTTATATATGAAATAGATTGAG
ACCTCGATGTTGGATTAAAATTATTTTTAGGCGAAGAAGCTTAATTAATGAGACTGTTCG
TCTCTTAAACTTTTACATGATCTGAGTTAAAGTCGGCGTGAGCCAGACTGGATTTTATCT
AAGGGTAAATGTAAAGTTAGTGTAGTACGAAAGGACCCATTATAATACATAATGTAAAAA
TATTTTAAAAAAAAAAAAAAAAAAA
>gi|157270791|gb|EX162995.1|EX162995 LY_YIT_DP1048 Dermatophagoides pteronyssinus cDNA library Dermatophagoides pteronyssinus cDNA clone LY_YIT_DP1048 5', mRNA sequence
GCACGAGGATTGTATCTAGTATTTAGTTGGGGCAATGGGATTATTTAAATAAAATTAAAT
TTTTATATTATTGAACTTTAGACTAAAGATAAATAGGAAAATACCCCGGGGATAACAGCT
TAATTATTTTTATTAGTTCTTATATATGAAATAGATTGAGACCTCGATGTTGGATTAAAA
TTATTTTTAGGCGAAGAAGCTTAATTAATGAGACTGTTCGTCTCTTAAACTTTTACATGA
TCTGAGTTAAAGTCGGCGTGAGCCAGACTGGATTTTATCTAAGGGTAAATGTAAAGTTAG
TGTAGTACGAAAGGACCCATTATAATACATAATGTAAAAATATTTTAAAAAAAAAAAAAA
AAAAAA
>gi|157269922|gb|EX162131.1|EX162131 MW_DP0051 Dermatophagoides pteronyssinus cDNA library Dermatophagoides pteronyssinus cDNA clone MW_DP0051 5', mRNA sequence
TTTAGTTGGGGCAATGGGATTATTTAAATAAAATTAAATTTTTATATTATTGAACTTTAG
ACTAAAGATAAATAGGAAAATACCCCGGGGATAACAGCTTAATTATTTTTATTAGTTCTT
ATATATGAAATAGATTGAGACCTCGATGTTGGATTAAAATTATTTTTAGGCGAAGAAGCT
TAATTAATGAGACTGTTCGTCTC
>ESTsNAD1

>gi|157271382|gb|EX163586.1|EX163586 LY_YIT_DP1702 Dermatophagoides pteronyssinus cDNA library Dermatophagoides pteronyssinus cDNA clone LY_YIT_DP1702 5', mRNA sequence
GCACGAGGGTTTATACTCACAAGTTGGGGGTCGAACTCTAAGTACTCTATAATTGGCGGA
TATCGGGCTATCAGACAGATTATCTCTTACGAAGTTTGTTTTGTAATTTTTATTTTTGTG
ATCTTATATCTAATAAACTCCTACTCACCAATAAAAATAAAAATAATCCAAGAAAACTTA
TGGTTAATATTTTTATCATTACCCTTATTTTTTACATGAGTAGTAATATGTATAGCAGAA
TCCAACCGAACCCCATTTGACTTAGCTGAAGGGGAATCAGAAATCGTTTCTGGATTTAAC
ATTGAGTATGGGGGTGGGTTATTTGCCTTAATTTTTATTATAGAGTATGGTATAATCATA
TTTTTAAGATTTTTATCAACCCTAATTTTTTTAGGAGTAAGGATGTCTTTATTAAAAACA
TTTACATTTTGTTTTTTATTTATTTGAATTCGATGCTGCTTCCCACGAGTCCGATATGAC
AAACTCATGAATCTTTGTTGAAAAGTTTTTCTTCCCTATAGTCTAAGAGTATTAACTTTA
TCTTTACCTGTATTTTTCTTATAAAAAAAAAAAAAAAAAAA
>gi|84116890|gb|CB285089.1|CB285089 DF1951 Dermatophagoides farinae cDNA library Dermatophagoides farinae cDNA, mRNA sequence
TATTTTTAATAATAATATGTTGATTGTGATATGAGAGAGTATTTTCAAGAATAAACAATA
AATTAAAAATTTTTTCTATTTTAGCCATTATAAGCCTCTCCGTATTTGTATTCTTAATAA
CAAGATGAGGGTCAAACTCCAAGTACTCAATTATTGGTGGGTATCGGGCAATCAGACAGA
TTATCTCTTACGAGGTGTGTTTTATAATCTTCCTTTTTATTTTATTTTATTTGATAAACT
CATACTCAATTATAAAATTAAAATTAATGCAAGAAAATATATGATTTTGTTTTTTGTCAA
TTCCCTTATTTTTTTGTTGAATGATAATATGCATAGCTGAGAGTAACCGGACTCCTTTTG
ACTTAGCTGAAGGAGAGTCTGAAATCGTTTCTGGATTTAATATTGAGTACGGAGGAGGAT
TATTCGCATTAATCTTTATTATAGAATACGGAATAATCATGTTTCTTAGATTTGTATCTA
ATTTATTCTTCCTAGGGTTATCATTATCTTTGTTAAAAACTTTCTTAGTTTGTTTTATGT
TTATCTGAGTACGGTGTTGTTTTCCTCGCCTACGGTATGACAACCG
>gi|84115634|gb|CB283833.1|CB283833 DF0439 Dermatophagoides farinae cDNA library Dermatophagoides farinae cDNA, mRNA sequence
TATTCTTAATAACAAGATGAGGGTCAAACTCCAAGTACTCAATTATTGGTGGGTATCGGG
CAATCAGACAGATTATCTCTTACGAGGTGTGTTTTATAATCTTCCTTTTTATTTTATTTT
ATTTGATAAACTCATACTCAATTATAAAATTAAAATTAATGCAAGAAAATATATGATTTT
GTTTTTTGTCAATTCCCTTATTTTTTTGTTGAATGATAATATGCATAGCTGAGAGTAACC
GGACTCCTTTTGACTTAGCTGAAGGAGAGTCTGAAATCGTTTCTGGATTTAATATTGAGT
ACGGAGGAGGATTATTCGCATTAATCTTTATTATAGAATACGGAATAATCATGTTTCTTA
GATTTGTATCTAATTTATTCTTCCTAGGGTTATCATTATCTTTGTTAAAAACTTTCTTAG
TTTGTTTTATGTTTATCTGAGTACGGTGTTGTTTTCCTCGCCTACGGTATGACAAATTAA
TACATCTTTGTTGAAAGACATACCTTCCTTGTAGTCTAAGAGTCCG
>gi|84115612|gb|CB283811.1|CB283811 DF0415 Dermatophagoides farinae cDNA library Dermatophagoides farinae cDNA, mRNA sequence
TTTTTCTATTTTAGCCATTATAAAGCCTCTCCGTATTTGTATTCTTAATAACAAAGATGA
GGGTCAAACTCCAAGTACTCAATTATTGGTGGGTATCGGCCAATCAGACAGATTATCTCT
TACGAGGTGTGTTTAATAATCTTCCTTTTTATTTTATTTTATTTGATAAACTCATACTCA
ATTATAAAATTAAAATTAATGCAAGAAAATATATGATTTTGTTTTTTGTCAATTCCCTTA
TTTTTTTGTTGAATGATAATATGCATAGCTGAGAGTAACCGGACTCCTTTTGACTTAGCT
GAAGGAGAGTCTGAAATCGTTTCTGGATTTAATATTGAGTACGGAGGAGGATTATTCGCA
TTAATCTTTATTATAGAATACGGAATAATCATGTTTCTTAGATTTGTATCTAATTTATTC
TTCCTAGGGTTATCATTATCTTTGTTAAAAACTTTCTTAGTTTGTTTTATGTTTATCTGA
GCCCGGTGTTGTTTTCCTCGCCTGCGGTATGACAAATTAATACATCTTTGTTGAAAGCC
>gi|84115647|gb|CB283846.1|CB283846 DF0454 Dermatophagoides farinae cDNA library Dermatophagoides farinae cDNA, mRNA sequence
AATATTTTTAATAATAATATGTTGATTGTGATATGAGAGAGTATTTTCAAGAATACACAA
TAAATTAAAAGTTTTTTCTATTTTAGCCATTATAAGCCTCTCCGTATTTGTATTCTTAAT
AACAAGATGAGGGTCAAACTCCAAGTACTCAATTATTGGTGGGTATCGGGCAATCAGACA
GATTATCTCTTACGAGGTGTGTTTTATAATCTTCCTTTTTATTTTATTTTATTTGATAAA
CTCATACTCAATTATAAAATTAAAATTAATGCAAGAAAATATATGATTTTGTTTTTTGTC
AATTCCCTTATTTTTTTGTTGAATGATAATATGCATAGCTGAGAGTAACCGGACTCCTTT
TGACTTAGCTGAAGGAGAGTCTGAAATCGTTTCTGGATTTAATATTGAGTACGGAGGAGG
ATTATTCGCATTAATCTTTATTATAGAATACGGAATAATCATGTTTCTTAGATTTGTATC
TAATTTATTCTTCCTAGGGTTATCATTATCTCCCTTACCCCCTTTCTTAGTTTGTTTTAT
GTTTATCTGAGTACGGTGTTGTTTTCCTCGCATACGGTCCG
>gi|84116691|gb|CB284890.1|CB284890 DF1710 Dermatophagoides farinae cDNA library Dermatophagoides farinae cDNA, mRNA sequence
TTATAAGCCTCTCCGTATTTGTATTCTTAATAACAAGATAAGGGTCAAACTCCAAGTACT
CAATTATTGGTGGGTATCGGGCAATCAGACAGATTATCTCTTACGAGGTGTGTTTTATAA
TCTTCCTTTTTATTTTATTTTATTTGATAAACTCATACTCAATTATAAAATTAAAATTAA
TGCAAGAAAATATATGATTTTGTTTTTTGTCAATTCCCTTATTTTTTTGTTGAATGATAA
TATGCATAGCTGAGAGTAACCGGACTCCTTTTGACTTAGCTGAAGGAGAGTCTGAAATCG
TTTCTGGATTTAATATTGAGTACGGAGGAGGATTATTCGCATTAATCTTTATTATAGAAT
ACGGAATAATCATGTTTCTTAGATTTGTATCTAATTTATTCTTCCTAGGGTTATCATTAT
CTTTGTTAAAAACTTTCTCACCCTGTTTTATGTTTATCTGAGTACGGTGTTGTTTTCCTC
GCCTACGGTATGACAACCG
>gi|84115709|gb|CB283908.1|CB283908 DF0553 Dermatophagoides farinae cDNA library Dermatophagoides farinae cDNA, mRNA sequence
GGGTCAAACTCCAAGTACTCAATTATTGGTGGGTATCGGGCAATCAGACAGATTATCTCT
TACGAGGTGTGTTTAATAATCTTCCTTTTTATTTTATTTTATTTGATAAACTCATACTCA
ATTATAAAATTAAAATTAATGCAAGAAAATATATGATTTTGTTTTTTGTCAATTCCCTTA
TTTTTTTGTTGAATGATAATATGCATAGCTGAGAGTAACCGGACTCCTTTTGACTTAGCT
GAAGGAGAGTCTGAAACGTTTCTGGATTTAATATTGAGTACGGAGGAGGATTATTCGCAT
TAATCTTTATTATAGAATACGGAATAATCATGTTTCTTAGATTTGTATCTAATTTATTCT
TCCTAGGGTTATCATTATCTTTGTTAAAAACTTTCTTAGTTTGTTTTATGTTTATCTGAG
TACGGTGTTGTTTTCCTCGCCTACGGTATGACAAATTAATACATCTTTGTTGAAAGACAT
ACCTTCCCCG
>gi|84115704|gb|CB283903.1|CB283903 DF0548 Dermatophagoides farinae cDNA library Dermatophagoides farinae cDNA, mRNA sequence
CCAAGTACTCAATTATTGGTGGGTATCGGGCAATCAGACAGATTATCTCTTACGAGGTGT
GTTTTATAATCTTCCTTTTTATTTTATTTTATTTGATAAACTCATACTCAATTATAAAAT
TAAAATTAATGCAAGAAAATATATGATTTTGTTTTTTGTCAATTCCCTTATTTTTTTGTT
GAATGATAATATGCATAGCTGAGAGTAACCGGACTCCTTTTGACTTAGCTGAAGGAGAGT
CTGAAATCGTTTCTGGATTTAATATTGAGTACGGAGGAGGATTATTCGCATTAATCTTTA
TTATAGAATACGGAATAATCATGTTTCTTAGATTTGTATCTAATTTATTCTTCCTAGGGT
TATCATTATCTTTGCTAAAACCTTTCTTAGTTTGTTTTATGTTTATCTGAGTACGGTGTT
GTTTTCCTCGCCTACGGTATGCCG
>gi|84115358|gb|CB283557.1|CB283557 DF0112 Dermatophagoides farinae cDNA library Dermatophagoides farinae cDNA, mRNA sequence
CTTACGAGGTGTGTTTAATAATCTTCCTTTTTATTTTATTTTATTTGATAAACTCATACT
CAATTATAAAATTAAAATTAATGCAAGAAAATATATGATTTTGTTTTTTGTCAATTCCCT
TATTTTTTTGTTGAATGATAATATGCATAGCTGAGAGTAACCGGACTCCTTTTGACTTAG
CTGAAGGAGAGTCTGAAATCGTTTCTGGATTTAATATTGAGTACGGAGGAGGATTATTCG
CATTAATCTTTATTATAGAATACGGAATAATCATGTTTCTTAGATTTGTATCTAATTTAT
TCTTCCTAGGGTTATCATTATCTTTGTTAAAAACTTTCTTAGTTTGTTTTATGTTTATCT
GAGTACGGTGTTGTTTTCCTCGCGGGCGGTATGACAAATTAATACATCTTTCCCGAAAGA
CATACCTTCCTTGTAGTCTAAGAGTATTAATATTATCAAGAACAATATTCCCG
>gi|84115995|gb|CB284194.1|CB284194 DF0917 Dermatophagoides farinae cDNA library Dermatophagoides farinae cDNA, mRNA sequence
AAAATCATAAGGTTAATGCACTACCGAAAAGGTCCGAATAAGGTGTTAATTATGGGTTTG
CTTCAACCAATCACAGATGCAACTAAATTATTTACTAAAGAAAACAGTAAACTTCAACCA
CTAAAAATTTTTATATTCGTAGGGGCCCCTTTACTTGGAATATTTTTAATAATAATATGT
TGATTGTGATATGAGAGAGTATTTTCAAGAATAAACAATAAATTAAAAATTTTTTCTATT
TTAGCCATTATAAGCCTCTCCGTATTTGTATTCTTAATAACAAGATGAGGGTCAAACTCC
AAGTACTCAATTATTGGTGGGTATCGGGCAATCAGACAGATTATCTCTTACGAGGTGTGT
TTAATAATCTTCCTTTTTATTTTATTTTATTTGATAAACTCATACTCAATTATAAAATTA
AAATTAATGCCCCAAAATATATGATTTTGTTTTTTGTCAATTCCCTTATTTTTTTGTTGA
ATGATCCG
>gi|84116827|gb|CB285026.1|CB285026 DF1876 Dermatophagoides farinae cDNA library Dermatophagoides farinae cDNA, mRNA sequence
CGGTTCTATAGCTTTTAAGTATCACAAATGGAATGGGAATCTTCCTGATTTTATTATTAA
ACATAATACGCATAGGGTTCTAGTGGTTATTATTTTTTCTACCATTGGAGTTCTACTAGG
TATTGCTTTTTTTACATTAGTAGAACGAAAAATCATAAGGTTAATGCACTACCGAAAAGG
TCCGAATAAGGTGTTAATTATGGGTTTGCTTCAACCAATCACAGATGCAACTAAATTATT
TACTAAAGAAAACAGTAAACTTCAACCACTAAAAATTTTTATATTCGTAGGGGCCCCTTT
ACTTGGAATATTTTTAATAATAATATGTTGATTGTGATATGAGAGAGTATTTTCAAGAAT
AAACAATAAATTAAAAATTTTTTCTATTTTAGCCATTATAAGCCTCTCCGTATTTGTATT
CTTAATAACAAGATGAGGGTCAAACTTCAAGTACTCAATTATTGGTGGGTATCGGGCAAT
C
>gi|84116352|gb|CB284551.1|CB284551 DF1311 Dermatophagoides farinae cDNA library Dermatophagoides farinae cDNA, mRNA sequence
CGAAAGAAAAAATAATTTAAAGATAAACACTATCATAAGTGTAACCATTATAATAACACT
TGCTTTACACGTCCCGGAAGAAAAGTACATGTATTCATTAGAAAAAACTATAAATATAAC
TAGATTCTCTTATTCGTTAATATTTGTAATATTTATAGTAATCATTTCAATAAAATGCAT
AAATACGTCCTTTTTCAACCCGACAAAAAAAATAATACAATCCTATTCGTGAATAAATAA
AGAGATTAAAAATAACCCCCCCCCCTCTTCTATTTTTCATCATCACGATTTTCTACTTAT
CCTCTATTTTTTCTACCATTGGAGTTCTACTAGGTATTGCTTTTTTTACATTAGTAGAAC
GAAAAATCATAAGGTTAATGCACTACCGAAAAGGTCCGAATAAGGTGTTAATTATGGGTT
TGCTTCAACCAATCACAGATGCAACTAAATTATTTACTAAAGAAAACAGTAAACTTCAAC
CACTAAAAATTTTTATATTCGTAGGGGCCCCTTTACTTGGACTATTTTTAATAATAATAT
GTTGATTGTGATATGAGAGAGTATTTTCAAGCCG
>gi|84115486|gb|CB283685.1|CB283685 DF0262 Dermatophagoides farinae cDNA library Dermatophagoides farinae cDNA, mRNA sequence
CGGAAATAAAGAGATTAAAAATAACCCCCCCCCTCTTCTATTTTTCATCATCACGATTTT
CTACTTATCCTCTATTTTTTCTACCATTGGAGTTCTACTAGGTATTGCTTTTTTTACATT
AGTAGAACGAAAAATCATAAGGTTAATGCACTACCGAAAAGGTCCGAATAAGGTGTTAAT
TATGGGTTTGCTTCAACCAATCACAGATGCAACTAAATTATTTACTAAAGAAAACAGTAA
ACTTCAACCACTAAAAATTTTTATATTCGTAGGGGCCCCTTTACTTGGAATATTTTTAAT
AATAATATGTTGATTGTGATATGAGAGAGTATTTTCAAGAATAAACAATAAATTAAAAAT
TTTTTCTATTTTAGCCATTATAAGCCTCTCCGTATTTGTATTCTTAATAACAAGATGAGG
GTCAAACTCCAAGTACTCAATTATTGGTGGGTATCGGGCAATCAGACAGATTATCTCTTA
CGAGGTGTGTTTTATAATCTTCCTTTTTATTTTATTTTATTTGATAAACTCATACTCAAT
TATAAAATTAAAATTAATGCAAGAAAATATATGATTTTGTTTTTTGTCAATTCCCTTATT
TTTTTGTTGAATGATAATATGCATAGCTGAGAGTAAC
>gi|84116645|gb|CB284844.1|CB284844 DF1660 Dermatophagoides farinae cDNA library Dermatophagoides farinae cDNA, mRNA sequence
CGGAGGTTAATGCACTACCGAAAAGGTCCGAATAAGGTGTTAATTATGGGTTTGCTTCAA
CCAATCACAGATGCAACTAAATTATTTACTAAAGAAAACAGTAAACTTCAACCACTAAAA
ATTTTTATATTCGTAGGGGCCCCTTTACTTGGAATATTTTTAATAATAATATGTTGATTG
TGATATGAGAGAGTATTTTCAAGAATAAACAATAAATTAAAAATTTTTTCTATTTTAGCC
ATTATAAGCCTCTCCGTATTTGTATTCTTAATAACAAGATGAGGGTCAAACTCCAAGTAC
TCAATTATTGGTGGGTATCGGGCAATCAGACAGATTATCTCTTACGAGGTGTGTTTTATA
ATCTTCCTTTTTATTTTATTTTATTTGATAAACTCATACTCAATTATAAAATTAAAATTA
ATGCAAGAAAATATATGATTTTGTTTTTTGTCAATTCCCTTATTTTTTTGTTGAATGATA
ATATGCATAGCTGAGAGTAACCGGACTCCTTTTGACTTAGCTGAAGGAGAGTCTGAAATC
GTTTCTGGATTTAATATTGAGTA
>ESTsNAD6

>gi|157271474|gb|EX163678.1|EX163678 LY_YIT_DP1800 Dermatophagoides pteronyssinus cDNA library Dermatophagoides pteronyssinus cDNA clone LY_YIT_DP1800 5', mRNA sequence
GCACGAGGGTTCAATATTTTTATTAATAATAGAAAAATCAAGATCTCCATTAAAGCTATC
TTTATTTTTAACTCTAATTAGAACTACTCTCGGACTATTAATATACATAATTTCTAGATC
AGTTTTCATCTCATGTTGTCTAATCATCTCATTCTCTTCTGGGATAATAATCTTATTTTC
TTATTGCTCAATCTCATCATTCTATGAATATAAGAATAACCTAAAAAACAATATATGGTT
TTTATTAATAAGATTATTATTTCTAATACTTATACTCCCACAAGAAAAACTTACACCGTC
TTTAGAAAAACTTTCTATGGGTACCTATATTATCCCATTTATACTAATCTTCTTAATATT
CATAGTAATTGTCTCCATAAAATGTATAAATATTTCTTTTTTCAACCCTACAAAAAAGCT
TATACAATCTTATTTGCGTGTTTAAAAGATCTTTAAAAAAAAAAAAAAAAAA
>gi|157269995|gb|EX162204.1|EX162204 MW_DP0138 Dermatophagoides pteronyssinus cDNA library Dermatophagoides pteronyssinus cDNA clone MW_DP0138 5', mRNA sequence
GCACGAGGATTTTTATTAATAATAGAAAAATCAAGATCTCCATTAAAGCTATCTTTATTT
TTAACTCTAATTAGAACTACTCTCGGACTATTAATATACATAATTTCTAGATCAGTTTTC
ATCTCATGTTGTCTAATCATCTCATTCTCTTCTGGGATAATAATCTTATTCTCTTATTGC
TCAATCTCATCATTCTATGAATATAAGAATAACCTAAAAACCAATATATGGTTTTTATTA
ATAAGATTATTATTTCTAATACTTATGCTCCCACAAGAAAAACTTACACCGTCTTTAGAA
AAACTTTCTATGGGTACCTATATTATCCCATTTATACTAATCTTCTTAATATTCATAGTA
ATTGTCTCCATAAAATGTATAAATATTTCTTTTTTCAACCCTACAAAAAAGCTTATACAA
TCTTATTAAAAAAAAAAAAAAAAAAA
>ESTsNAD4

>gi|84116467|gb|CB284666.1|CB284666 DF1447 Dermatophagoides farinae cDNA library Dermatophagoides farinae cDNA, mRNA sequence
CGGGTGACTAATTCCTGTTTTTATTGGATCGTTGTTGTTTTTATCCCTTGGTGATTTTTT
TGTGTCTCCGGTGTTAATGGGTGTATTGGGGGTAGATTATTTTAGTGTCTTTATAATTTT
TATTACTGTTTGAGTGTTTTATTTTTGTGTTTTTTATTTTAAAAGATTTATTTCTTTCTA
TTATGTATGATTTATGTTTTTTTCTTTGGTATTGTGCTTTTTGATGGATAATTTTTTTTT
ATTTTATTTCTTTTTGAGTTGGTTTTTCTTTTAATGTTTGTTTTTCTTCTTAGGTGGGGT
AAAACTATAGAGCGTATGCAAGCTTCTTTTTATATGTTTTTTTATACTTTTGTTTTTTCT
TTACCTTTTTTTGTATTTATGGTTTACTGTTTTAATGATTTAATGAGTCTTAGTTTTTTT
TCTTTGTTTTTATTTGATAGTTTTTGGAGGTGAATTTTTTTATTTATTATTATA
>gi|84115599|gb|CB283798.1|CB283798 DF0402 Dermatophagoides farinae cDNA library Dermatophagoides farinae cDNA, mRNA sequence
GTTAAACTTCCTCTTTATGGCGTGCATCTATGGCTTCCTAAAGCTCATGTAGAGGCTCCT
GTAACTGGCTCAATACTCCTTGCAGGAGTATTATTGAAGCTAGGGGCTTATGGGTTATAC
CGATTTTTTCCTTTTTTAGTATATTTCACTAATTGTTTTTTTTTTTGAAATATTTTTTTT
TATCTATCTTTAATTGGTGGTCTCATTGTTTCTATGGTTTGTCTTCGTCAAAGGGATTTG
AAAATTATTATTGCTTATTCTTCTGTGGTTCACATAAGTTTTATGATGGTTGGTTTTATT
TCTTTTAGGGAGATAGGTTTGATGGGTGCCTTATTAATATTAGTTGCTCACGGTTTTATT
TCTCCTTTTTTGTTCTTAGGATTGAACTATATTTACGGGGTTTTTAACTCTCGTAGGGTT
TTTTTACTGAAGGGGATTATTGTTTTTGTTCCCATCTTTTGTTTGTTTTGGTTTTTTGGG
GTAATTTTAAATACAGGGTTTCCTTCTTTTATATCCTTTTTTTCTGAGATTTTAATTACA
ATAGGTTTAAGATTTTTAAGAATAGTTGACTGATTTTTTATTTTAGCATTCTTTTTCTTT
TGTGCCG
>gi|84116159|gb|CB284358.1|CB284358 DF1098 Dermatophagoides farinae cDNA library Dermatophagoides farinae cDNA, mRNA sequence
AGGAGTATTATTGAAGCTAGGGGCTTATGGGTTATACCGATTTTTTCCTTTTTTAGTATA
TTTCACTAATTGTTTTTTTTTTTGAAATATTTTTTTTTATCTATCTTTAATTGGTGGTCT
CATTGTTTCTATGGTTTGTCTTCGTCAAAGGGATTTGAAAATTATTATTGCTTATTCTTC
TGTGGTTCACATAAGTTTTATGATGGTTGGTTTTATTTCTTTTAGGGAGATAGGTTTGAT
GGGTGCCTTATTAATATTAGTTGCTCACGGTTTTATTTCTCCTTTTTTGTTCTTAGGATT
GAACTATATTTACGGGGTTTTTAACTCTCGTAGGGTTTTTTTACTGAAGGGGATTATTGT
TTTTGTTCCCATCTTTTGTTTGTTTTGGTTTTTTGGGGTAATTTTAAATACAGGGTTTCC
TTCTTTTATATCCTTTTTTTCTGAGATTTTAATTACAATAGGTTTAAGATTTTTAAGAAT
AGTTGACTGATTTTTTATTTTAGCATTCTTTTTCTTTTGTGGGGTATACAATATTTATTT
ATATGTGCTTCCTTCACATGGGGAGAGTTTTTTTGTTGATTCTTTTAATTTTAGGTTTGA
ATTTTTGTTTCCCAGATTTATTCATTTTTTCTTTGTTTTAGTTTTTCCTGTAATGTGTTT
TTAAAACCGC
>gi|84116433|gb|CB284632.1|CB284632 DF1401 Dermatophagoides farinae cDNA library Dermatophagoides farinae cDNA, mRNA sequence
CGATTTTTTCCTTTTTTAGTATATTTCACTAATTGTTTTTTTTTTTGAAATATTTTTTTT
TATCTATCTTTAATTGGTGGTCTCATTGTTTCTATGGTTTGTCTTCGTCAAAGGGATTTG
AAAATTATTATTGCTTATTCTTCTGTGGTTCACATAAGTTTTATGATGGTTGGTTTTATT
TCTTTTAGGGAGATAGGTTTGATGGGTGCCTTATTAATATTAGTTGCTCACGGTTTTATT
TCTCCTTTTTTGTTCTTAGGATTGAACTATATTTACGGGGTTTTTAACTCTCGTAGGGTT
TTTTTACTGAAGGGGATTATTGTTTTTGTTCCCATCTTTTGTTTGTTTTGGTTTTTTGGG
GTAATTTTAAATACAGGGTTTCCTTCTTTTATATCCTTTTTTTCTGAGATTTTAATTACA
ATAGGTTTAAGATTTTTAAGAATAGTTGACTGATTTTTTATTTTAGCATTCTTTTTCTTT
TGTGGGGTATACAATATTTATTTATATGTGCTTCCTTCACATGGGGAGAGTTTTTTTGTT
GATTCTTTTAATTTTAGGTTTGAATTTTTGTTTTTAAGATTTATTCATTTTTTCTTTGTT
TTAGTTTTTCCTGTAATGTGTTTTTAAAAAACCG
>gi|84115765|gb|CB283964.1|CB283964 DF643 Dermatophagoides farinae cDNA library Dermatophagoides farinae cDNA, mRNA sequence
GATTTTTTCCTTTTTTAGTATATTTCACTAATTGTTTTTTTTTTTGAAATATTTTTTTTT
ATCTATCTTTAATTGGTGGTCTCATTGTTTCTATGGTTTGTCTTCGTCAAAGGGATTTGA
AAATTATTATTGCTTATTCTTCTGTGGTTCACATAAGTTTTATGATGGTTGGTTTTATTT
CTTTTAGGGAGATAGGTTTGATGGGTGCCTTATTAATATTAGTTGCTCACGGTTTTATTT
CTCCTTTTTTGTTCTTAGGATTGAACTATATTTACGGGGTTTTTAACTCTCGTAGGGTTT
TTTTACTGAAGGGGATTATTGTTTTTGTTCCCATCTTTTGTTTGTTTTGGTTTTTTGGGG
TAATTTTAAATACAGGGTTTCCTTCTTTTATATCCTTTTTTTCTGAGATTTTAATTACAA
TAGGTTTAAGATTTTTAAGAATAGTTGACTGATTTTTTATTTTAGCATTCTTTTTCTTTT
GTGGGGTATACAATATTTATTTATATGTGCTTCCTTCACATGGGGAGAGTTTTTTTGTTG
ATTCTTTTAATTTTAGGTTTGAATTTTTGTTTTTAAGATTTATTCATTTTTTCTTTGTTT
TAGTTTTTCCTGTAATGTGTTTTTAAAAAAAAAAAAAA
>gi|84116677|gb|CB284876.1|CB284876 DF1694 Dermatophagoides farinae cDNA library Dermatophagoides farinae cDNA, mRNA sequence
TTTTTAGTATATTTCACTAATTGTTTTTTTTTTTGAAATATTTTTTTTTATCTATCTTTA
ATTGGTGGTCTCATTGTTTCTATGGTTTGTCTTCGTCAAAGGGATTTGAAAATTATTATT
GCTTATTCTTCTGTGGTTCACATAAGTTTTATGATGGTTGGTTTTATTTCTTTTAGGGAG
ATAGGTTTGATGGGTGCCTTATTAATATTAGTTGCTCACGGTTTTATTTCTCCTTTTTTG
TTCTTAGGATTGAACTATATTTACGGGGTTTTTAACTCTCGTAGGGTTTTTTTACTGAAG
GGGATTATTGTTTTTGTTCCCATCTTTTGTTTGTTTTGGTTTTTTGGGGTAATTTTAAAT
ACAGGGTTTCCTTCTTTTATATCCTTTTTTTCTGAGATTTTAATTACAATAGGTTTAAGA
TTTTTAAGAATAGTTGACTGATTTTTTATTTTAGCATTCTTTTTCTTTTGTGGGGTATAC
AATATTTATTTATATGTGCTTCCTTCACATGGGGAGAGTTTTTTTGTTGATTCTTTTAAT
TTTAGGTTTGAATTTTCTGTTTTTAAGATTTATTCATTTTTTCTTTGTTTTAGTTTTTCC
TGTAATGTGTTTTCCG
>gi|84116061|gb|CB284260.1|CB284260 DF0991 Dermatophagoides farinae cDNA library Dermatophagoides farinae cDNA, mRNA sequence
GGTAAATTTTTTTATTTATTATTATAGTTTTAATTGTTAAACTTCCTCTTTAGGGCGTGC
ATCTATGGCTTCCTAAAGCTCATGTAGAGGCTCCTGTAACTGGCTCAATACTCCTTGCAG
GAGTATTATTGAAGCTAGGGGCTTATGGGTTATACCGATTTTTTCCTTTTTTAGTATATT
TCACTAATTGTTTTTTTTTTTAAAATATTTTTTTTTATCTATCTTTAATTGGTGGTCTCA
TTGTTTCTATGGTTTGTCTTCGTCAAAGGGATTTGAAAATTATTATTGCTTATTCTTCTG
TGGTTCACATAAGTTTTATGATGGTTGGTTTTATTTCTTTTAGGGAGATAGGTTTGATGG
GTGCCTTATTAATATTAGTTGCTCACGGTTTTATTTCTCCTTTTTTGTTCTTAGGATTGA
ACTATATTTACGGGGTTTTTAACTCTCGTAGGGTTTTTTTATTGAAGGGGCCTCATCGTT
TTTGTTCCCATCTTTAGTTTGTTTTGGTTTTTTGGGGTAATCCGGAATTC
>gi|84116393|gb|CB284592.1|CB284592 DF1355 Dermatophagoides farinae cDNA library Dermatophagoides farinae cDNA, mRNA sequence
GGTAAACTTCCTCTTTATGGCGTGCATCTATGGCTTCCTAAAGCTCATGTAGAGGCTCCT
GTAACTGGCTCAATACTCCTTGCAGGAGTATTATTGAAGCTAGGGGCTTATGGGTTATAC
CGATTTTTTCCTTTTTTAGTATATTTCACTAATTGTTTTTTTTTTTGAAATATTTTTTTT
TATCTATCTTTAATTGGTGGTCTCATTGTTTCTATGGTTTGTCTTCGTCAAAGGGATTTG
AAAATTATTATTGCTTATTCTTCTGTGGTTCACATAAGTTTTATGATGGTTGGTTTTATT
TCTTTTAGGGAGATAGGTTTGATGGGTGCCTTATTAATATTAGTTGCTCACGGTTTTATT
TCTCCTTTTTTGTTCTTAGGATTGAACTATATTTACGGGGTTTTTAACTCTCGTAGGGTT
TTTTTACTGAAGGGGATTATTGTTTTTGTTCCCATCTTTTGTTTGTTTTGGTTTTTTGGG
GTAATTTTAAAT
>gi|84116731|gb|CB284930.1|CB284930 DF1752 Dermatophagoides farinae cDNA library Dermatophagoides farinae cDNA, mRNA sequence
CGGATGAGTCTTAGCTTTTTTTCTTTGTTTTTATTCGATAGTTTTTGGAGGTGAATGGGG
TATTTATTATTATAGTTTTTATTGTTAAACTTCCTCCTTATGGCGTGCATCTATGGCTTC
CTAAAGCTCATGTAGAGGCTCCTGTAACTGGCTCAATACTCCTTGCAGGAGTATTATTGA
AGCTAGGGGCTTATGGGTTATACCGATTTTTTCCTTTTTTAGTATATTTCACTAATTGTT
TTTTTTTTTGAAATATTTTTTTTTATCTATCTTTAATTGGTGGTCTCATTGTTTCTATGG
TTTGTCTTCGTCAAAGGGATTTGAAAATTATTATTGCTTATTCTTCTGTGGTTCACATAA
GTTTTATGATGGTTGGTTCTATTTCTTTTAGGGAGATAGGTTTGATGGGTGCCTTATTAA
TATTAGTTGCTCACGGATTTATTTCTCCTTTTTTGTTCTTAGGATTGAACTATATTTACG
GGGTTTTTAACTCTCGTAAGGTTTTTTTACTGAAGGGGATTATT
>gi|84116616|gb|CB284815.1|CB284815 DF1627 Dermatophagoides farinae cDNA library Dermatophagoides farinae cDNA, mRNA sequence
TCAAAGGGATTTGAAAATTATTATTGCTTATTCTTCTGTGGTTCACATAAGTTTTATGAT
GGTTGGTTTTATTTCTTTTAGGGAGATAGGTTTGATGGGTGCCTTATTAATATTAGTTGC
TCACGGTTTTATTTCTCCTTTTTTGTTCTTAGGATTGAACTATATTTACGGGGTTTTTAA
CTCTCGTAGGGTTTTTTTACTGAAGGGGATTATTGTTTTTGTTCCCATCTTTTGTTTGTT
TTGGTTTTTTGGGGTAATTTTAAATACAGGGTTTCCTTCTTTTATATCCTTTTTTTCTGA
GATTTTAATTACAATAGGTTTAAGATTTTTAAGAATAGTTGACTGATTTTTTATTTTAGC
ATTCTTTTTCTTTTGTGGGGTATACAATATTTATTTATATGTGCTTCCTTCACATGGGGA
GAGTTTTTTTGTTGATTCTTTTAATTTTAGGTTTGAATTTTTGTTTTTAAGATTCACTCA
TTTTTTCTTTGTTTTAGTTTTTCCTGTAATGTGTTTTTAAAAAAAAAAAACCG
>gi|84116932|gb|CB285131.1|CB285131 DF1997 Dermatophagoides farinae cDNA library Dermatophagoides farinae cDNA, mRNA sequence
TTTGAAAATTATTATTGCTTATTCTTCTGTGGTTCACATAAGTTTTATGATGGTTGGTTT
TATTTCTTTTAGGGAGATAGGTTTGATGGGTGCCTTATTAATATTAGTTGCTCACGGTTT
TATTTCTCCTTTTTTGTTCTTAGGATTGAACTATATTTACGGGGTTTTTAACTCTCGTAG
GGTTTTTTTACTGAAGGGGATTATTGTTTTTGTTCCCATCTTTTGTTTGTTTTGGTTTTT
TGGGGTAATTTTAAATACAGGGTTTCCTTCTTTTATATCCTTTTTTTCTGAGATTTTAAT
TACAATAGGTTTAAGATTTTTAAGAATAGTTGACTGATTTTTTATTTTAGCATTCTTTTT
CTTTTGTGGGGTATACAATATTTATTTATATGTGCTTCCTTCACATGGGGAGAGTTTTTT
TGTTGATTCTTTTAATTTTAGGTTTGACTTTTTGTTTTTAAGATTTATTCATTTTTTCTT
TGTTTTAGTTTTTCCTGTAATGTGTTTTCCG
>gi|84116096|gb|CB284295.1|CB284295 DF1031 Dermatophagoides farinae cDNA library Dermatophagoides farinae cDNA, mRNA sequence
TTTGAAAATTATTATTGCTTATTCTTCTGTGGTTCACATAAGTTTTATGATGGTTGGTTT
TATTTCTTTTAGGGAGATAGGTTTGATGGGTGCCTTATTAATATTAGTTGCTCACGGTTT
TATTTCTCCTTTTTTGTTCTTAGGATTGAACTATATTTACGGGGTTTTTAACTCTCGTAG
GGTTTTTTTACTGAAGGGGATTATTGTTTTTGTTCCCATCTTTTGTTTGTTTTGGTTTTT
TGGGGTAATTTTAAATACAGGGTTTCCTTCTTTTATATCCTTTTTTTCTGAGATTTTAAT
TACAATAGGTTTAAGATTTTTAAGAATAGTTGACTGATTTTTTATTTTAGCATTCTTTTT
CTTTTGTGGGGTATACAATATTTATTTATATGTGCTTCCTTCACATGGGGAGAGTTTTTT
TGTTGATTCTTTTAATTTTAGGTTTGAGTTTTTGTTTTTAAGATTTATTCATTTCTTCTT
TGTTTTAGTTTTTCCTGTAATGTGTTTTTAAAAAAAAAAAAAAAAA
>gi|84115301|gb|CB283500.1|CB283500 DF0039 Dermatophagoides farinae cDNA library Dermatophagoides farinae cDNA, mRNA sequence
CGGTCATAGAGTTGGATTTGAGTGTTCTGTGTGGTATTGACATTTTGTGGGTTGTCTTCG
TCAAAGGGATTTGCAAATTATTATTGCTTATTCTTCTGTGGTTCACATAAGTTTTATGAT
GGTTGGTTTTATTTCTTTTAGGGAGATAGGTTTGATGGGTGCCTTATTAATATTAGTTGC
TCACGGTTTTATTTCTCCTTTTTTGTTCTTAGGATTGAACTATATTTACGGGGTTTTTAA
CTCTCGTAGGGTTTTTTTACTGAAGGGGATTATTGTTTTTGTTCCCATCTTTTGTTTGTT
TTGGTTTTTTGGGGTAATTTTAAATACAGGGTTTCCTTCTTTTATATCCTTTTTTTCTGA
GATTTTAATTACAATAGGTTTAAGATTTTTAAGAATAGTTGACTGATTTTTTATTTTAGC
ATTCTTTTTCTTTTGTGGGGTATACAATATTTATTTATATGTGCTTCCTTCACATGGGGA
GAGTTTTTTTGTTGATTCTTTTAATTTTAGGTTTGAATTTTTGTTTTTAAGATTTATTCA
TTTTTTCTT
>ESTsNAD5

>gi|157270818|gb|EX163022.1|EX163022 LY_YIT_DP1077 Dermatophagoides pteronyssinus cDNA library Dermatophagoides pteronyssinus cDNA clone LY_YIT_DP1077 5', mRNA sequence
GCACGAGGTTCTTATAGTTTACGTCTTTTACTCTTAGGGTATTCTGGTTATTCTTCTTAT
GACTCATACACTAATTTTAGTGAGAGAAAAACATTTTTTTATGGGGTTATAATTTTATTT
TTAATTAGTACTTTTATTGGAAATTTTTTTTTGTTTTATTTTATCCCATTGAATGTTGTT
TTTTCTTTTTTTGAGTTGTTTGTTGGGTTGTTGGTTTTATTTTTGGGGGTGTTGACTTAT
TTTTTTTTGTTTAATTTTTATATTTTTTATTTTATAATAACTATTATAATATTTTTACCT
AGGTTGAATTCTTTAATTTCTTCCTTTTTTATAAAAAAAATTTTTTATGAGATAGATAAC
ACATGAAATGAGATTTTTACTGCTAAAGCAAGAGAAAACTTTTTTATTTTTTCTGAGAAT
GTGACAAAATCTTTTTACTACTCTAGTTTTATTTTTATGGGTGTTATTTTTTCTTTAGTT
TTAGTTTTTATTTAGAAAAAAAAAAAAAAAAAAA
>gi|157271082|gb|EX163286.1|EX163286 LY_YIT_DP1371 Dermatophagoides pteronyssinus cDNA library Dermatophagoides pteronyssinus cDNA clone LY_YIT_DP1371 5', mRNA sequence
GCACGAGGGGGTTATAATTTTATTTTTAATTAGTACTTTTATTGGAAATTTTTTTTTGTT
TTATTTTATCCCATTGAATGTTGTTTTTTCTTTTTTTGAGTTGTTTGTTGGGTTGTTGGT
TTTATTTTTGGGGGTGTTGACTTATTTTTTTTTGTTTAATTTTTATATTTTTTATTTTAT
AATAACTATTATAATATTTTTACCTAGGTTGAATTCTTTAATTTCTTCCTTTTTTATAAA
AAAAATTTTTTATGAGATAGATAACACATGAAATGAGATTTTTACTGCTAAAGCAAGAGA
AAACTTTTTTATTTTTTCTGAGAATGTGACAAAATCTTTTTACTACTCTAGTTTTATTTT
TATGGGTGTTATTTTTTCTTTAGTTTTAGTTTTTATTTAGAAAAAAAAAAAAAAAAAAAA
AAAAAAAA
>gi|84116102|gb|CB284301.1|CB284301 DF1037 Dermatophagoides farinae cDNA library Dermatophagoides farinae cDNA, mRNA sequence
GGGTTTTCTTCATATAATGTTTCATGCTTTTTTTAAAAGATCTTTATTCTTATCTACAGG
TTCTCTTATACATTTTTTAATAGGTAATCAAGATTCTCGGGATTTTAGGGGGTTTTTTAT
GTCTTTTTTTCTAAGCTTTTTTTTCTTCTAGGTGTTTAAGTTTGATAGGATTTCCCTTTT
CTTTGGGGTTTTATTCTAAAGATTTTATTTTGGGAGGGTTACTTTTTTCTAATAGATCTA
TTACTTCTTATATTTTTGTTTTATCTTGTTGTTTTACTGTTGCTTATAGGATTCGGCTTA
TAATGATAAGGTTTTCTAAGTATTCTTGTTTTTACCCTATCGTAGAGTTTGGGGAAATAA
AAAACTTCTATTTACCTGTTCTATTTCTTTTTTTTATTAGAGTACTGGTAGGAGATTTTT
TTTTATTTTACTTTATCCCATTAAATTTTGTTTTTTCTTTCGTTGAGCTTTTTGTGGGGA
TTTTAGTAATAATATGTGGTTTGGTAATGTATTTAACTCTTTCAAAAATTTATTTTTTGA
ATTTTGTTTTTTCTTCTATAATATTTATGCTCTCCTAAATTCTATTTTGGGGTTGCTCTC
TATAAGAAAGGTGCCCTCCG
>gi|84116438|gb|CB284637.1|CB284637 DF1406 Dermatophagoides farinae cDNA library Dermatophagoides farinae cDNA, mRNA sequence
TTTTTTAATAGGTAATCAAGATTCTCGGGATTTTAGGGGGTTTTTTATGTCTTTTTTTTC
TAAGCCTTTTTTTTTCTTCTAGGTGTTTAAGTTTGATAGGATTTCCCTTTTCTTTGGGGT
TTTATTCTAAAGATTTTATTTTGGGAGGGTTACTTTTTTCTAATAGATCTATTACTTCTT
ATATTTTTGTTTTATCTTGTTGTTTTACTGTTGCTTATAGGATTCGGCTTATAATGATAA
GGTTTTCTAAGTATTCTTGTTTTTACCCTATCGTAGAGTTTGGGGAAATAAAAAACTTCT
ATTTACCTGTTCTATTTCTTTTTTTTATTAGAGTACTGGTAGGAGATTTTTTTTTATTTT
ACTTTATCCCATTAAATTTTGTTTTTTCTTTCGTTGAGCTTTTTGTGGGGATTTTAGTAA
TAATATGTGGTTTGGTAATGTATTTAACTCTTTCAAAAATTTATTTTTTGAATTTTGTTT
TTTCTTCTATAATATTTATGCCCTTGTTAAATTCTATTTTGGGGTTGCTCTCTATAAGAA
AGGTGCCCTGTGATAATGATTTAACTTGAAATGAAATTTTTATAGCTAAGGGTGTAAAAG
AGTTTTTTTATGTTTCAAAAACTATTGTAAAATCTTTTTATCTTTCGAGTTTTGTTTTTT
TTGGTGTTTTTTTTTATATAATCCG
>gi|84115446|gb|CB283645.1|CB283645 DF0218 Dermatophagoides farinae cDNA library Dermatophagoides farinae cDNA, mRNA sequence
TTTTTTATGTCTTTTTTTTCTAAGCTTTTTTTTCTTCTAGGTGTTTAAGTTTGATAGGAT
TTCCCTTTTCTTTGGGGTTTTATTCTAAAGATTTTATTTTGGGAGGGTTACTTTTTTCTA
ATAGATCTATTACTTCTTATATTTTTGTTTTATCTTGTTGTTTTACTGTTGCTTATAGGA
TTCGGCTTATAATGATAAGGTTTTCTAAGTATTCTTGTTTTTACCCTATCGTAGAGTTTG
GGGAAATAAAAAACTTCTATTTACCTGTTCTATTTCTTTTTTTATTAGAGTACTGGTAGG
AGATTTTTTTTTATTTTACTTTATCCCATTAAATTTTGTTTTTTCTTTCGTTGAGCTTTT
TGTGGGGATTTTAGTAATAATATGTGGTTTGGTAATGTATTTAACTCTTTCAAAAATTTA
TTTTTTGAATTTTGTTTTTTCTTCTATAATATTTATGCCCTTGTTAAATTCTATTTTGGG
GTTGCTCTCTATAAGAAAGGTGCCCTGTGATAATGATTTAACTTGAAATGAAATTTTTAT
AGCTAAGGGTGTAAAA
>gi|84116728|gb|CB284927.1|CB284927 DF1749 Dermatophagoides farinae cDNA library Dermatophagoides farinae cDNA, mRNA sequence
ATGTCCTTTTTTTCTAAGCTTTTTTTTTCTTCTAGGTGTTTAAGTTTGATAGGATTTCCC
TTTTCTTTGGGGTTTTATTCTAAAGATTTTATTTTGGGAGGGTTACTTTTTTCTAATAGA
TCTATTACTTCTTATATTTNTGTTTTATCTTGTTGTTTTACTGTTGCTTATAGGATTCGG
CTTATAATGATAAGGTTTTCTAAGTATTCTTGTTTTTACCCTATCGTAGAGTTTGGGGAA
ATAAAAAACTTCTATTTACCTGTTCTATTTCTTTTTTTATTAGAGTACTGGTAGGAGATT
TTTTTTTATTTTACTTTATCCCATTAAATTTTGTTTTTTCTTTCGTTGAGCTTTTTGTGG
GGATTTTAGTAATAATATGTGGTTTGGTAATGTATTTAACTCTTTCAAAAATTTATTTTT
TGAATTTTGTTTTTTCTTCTATAATATTTATGCCCTTGTTAAATTCTATTTTGGGGTTGC
TCTCTATAAGAAAGGTGCCCTGTGATAATGATTTAACTTGAAATGAAATTTTTATAGCTA
AGGGTGTAAAAGAGTTTTTTTATGTTTCACAAACTATTGTAAAATCTTTTTATCTTTCGA
GTTTTGTTTTTTTTGGTGTTTTTTTTCCG
>gi|84116244|gb|CB284443.1|CB284443 DF1193 Dermatophagoides farinae cDNA library Dermatophagoides farinae cDNA, mRNA sequence
AGGTGTTTAAGTTTGATAGGATTTCCCTTTTCTTTGGGGTTTTACTCTAAAGATTTTATT
TTGGGAGGGTTACTTTTTTCTAATAGATCTATTACTTCTTATATTTTTGTTTTATCTTGT
TGTTTCACTGTTGCTTATAGGATTCGGCTTATAATGATAAGGTTTTCTAAGTATTCTTGT
TTTTACCCTATCGTAGAGTTTGGGGAAATAAAAAACTTCTATTTACCTGTTCTATTTCTT
TTTTTATTAGAGTACTGGTAGGAGATTTTTTTTTATTTTACTTTATCCCATTAAATTTTG
TTTTTTCTTTCGTTGAGCTTTTTGTGGGGATTTTAGTAATAATATGTGGTTTGGTAATGT
ATTTAACTCTTTCAAAAATTTATTTTTTGAATTGTGTTTTTTCTTCTATAATATTTATGC
CCTTGTTAAATTCTATTTTGGGGTTGCTCTCTATAAGAAAGGTGCCCTGTGATAATGATT
TAACTTGAAATGAAATTTTTATAGCTAAGGGTGTAAAAGAGTTTTTTTATGTTTCAAAAA
CTATTGTAAAATCTTCCCCTCTTTCGAGTTTTGTTTGTTCAGGTGTTTTTTTTTATATAA
TAGTTATGTTTGTTTAACAA
>gi|84116182|gb|CB284381.1|CB284381 DF1125 Dermatophagoides farinae cDNA library Dermatophagoides farinae cDNA, mRNA sequence
CTTTTTTTTATAAGCTTTTTTTTTCTTCTAGGTGTTTAAGTTTGATAGCATTTCCCTTTT
CTTTGGGGTTTTATTCTAAAGATTTTATTTTGGGAGGGTTACTTTTTTCTAATAGATCTA
TGACTTCTTATATTTTTGTTTTATCTTGTTGTTTAACTGTTGCTTATAGGATTCGGCTTA
TAATGATAAGGTTTTATAAGTATTCTTGTTTTTACCCTATCGTAGAGTGTGGGGAAATAA
AAAACTTCTATTTACCTGTTCTATTTCTTTTTTTTATTAGAGTACTGGTAGGAGATTTTT
TTTTATTCTACTTTATCCCATTAAATTTTGTTTTTTCTTTCGTTGAGCTTTTTGTGGGGA
TTTTAGTAATAATATGTGGTTTGGTAATGTATTTAACTCTTTCAAAAATTTATTTTTTGA
ATTTTGTTTTTTCTTCTATAATATTTATGCCCTTGTTAAATTATATTTTGGGGTTGCTCT
CTATAAGAAAGGTGCCCTGTGATAATGATTTAACTTGAAATGAAATTTTTATAGCTAAGG
GTGTAAAAGAGTTTTTTTATGTTTCAAAAACTATTGTAAAATCTTTTTATCTTTCGAGTT
TTGTTTCATCAGGTGTTTTTTTTTAGACCG
>gi|84115631|gb|CB283830.1|CB283830 DF0436 Dermatophagoides farinae cDNA library Dermatophagoides farinae cDNA, mRNA sequence
TTTTTTTTTCTTTTATGGGGGGGTTTTTATTTTTTTTTAATTCTGTAATTTTAAATTTTT
TAATCCCTACAGTGGTAATAACAGATATATATCTTTCCTTTTGTTTTGATTATATCAGGA
GATTTTTTTTTTCTTGTGTTTCTTTTATTAGAGCTATGGTATTCTTGTATAGTAATTATT
ATATAAACATTGACAATAAAAACATTACTTCTGATCAGATTCGTTTTTTAATTATCTTAT
TTTTTTTTGTTTCTTCTATGTTTTTTTTGGTGTTTTCTTTTAGTTGGTTTTTAGTTATAC
TTGGTTGAGATGGTTTAGGAGTTGTTTCGTTTTTACTGGTGATTTTTTATAATGATAGGA
AAAGAATAGATTCAGGTATAATTACTTTTTTAACTAATCGTGTAGGTGATTGTTTTTTTT
TACTGAGTTTTATTTTTATGTTCTGCTGTGGGTATTACTCTTTTGAGTATCTTAGTAATA
CAAGTTTTATTTTTTTCTTTTTTATAGTTGTGGTGGGAACTATTACCG
>gi|84115302|gb|CB283501.1|CB283501 DF0040 Dermatophagoides farinae cDNA library Dermatophagoides farinae cDNA, mRNA sequence
TTTTTATTTTTTTTTAATTCTGTAATTTTAAATTTTTTAATCCCTACAGTGGTAATAACA
GATATATATCTTTCCTTTTGTTTTGATTATATCAGGAGATTTTTTTTTTCTTGTGTTTCT
TTTATTAGAGCTATGGTATTCTTGTATAGTAATTATTATATAAACATTGACAATAAAAAC
ATTACTTCTGATCAGATTCGTTTTTTAATTATCTTATTTTTTTTTGTTTCTTCTATGTTT
TTTTTGGTGTTTTCTTTTAGTTGGTTTTTAGTTATACTTGGTTGAGATGGTTTAGGAGTT
GTTTCGTTTTTACTGGTGATTTTTTATAATGATAGGAAAAGAATAGATTCAGGTATAATT
ACTTTTTTAACTAATCGTGTAGGTGATTGTTTTTTTTTACTGAGTTTTATTTTTATGTTC
TGCTGTGGGTGTTACTCTTTTGAGTATATTAGTACTCCAAGTTTTATTTTTTTCTTTTTT
ATAGTTGAGGTGGGAACTATTACCG
>gi|84116955|gb|CB285154.1|CB285154 DF2022 Dermatophagoides farinae cDNA library Dermatophagoides farinae cDNA, mRNA sequence
TTTTTTTTTTATGTTCTGCTGTGGGTATTACTCTTTTGAGTATCTTAGTAATACAAGTTT
TATTTTTTTCTTTTTTATGGTTGTGGTGGGAACTATTACTAAAAGAGCTCAGATTCCTTT
TTCTTCTTGACTTCCTGCTGCTATGGCAGCTCCGACTCCTGTATCGTCTTTGGTTCATTC
TTCTACTTTAGTAACTGCTGGTGTGTTTTTATTAATTCGATTTAATTATTTACTAGAAAT
GGTGGGTACTATTTTAATAGTTGTTTCTCTTATGACAATAATGTTTGCTGGTATTTTTGC
TCTTTATGAATTAGATTTTAAAAAAGTTGTGGCTATGTCGACTCTTAGTCAACTAGGGTT
TATAGTTTTTTCCATTTCTTTGGGGGGTTGGTTGTTGGGTTTTCTTCATATAATGTTTCA
TGCTTTTTTAAAAGATCTTTATTCTTATCTACAGGTTCTCTTATACATTTTTTAATAGGT
AATCAAGATTCTCGGGATTTTAGGGGGTTTTTTATGTCTTTTTTTTCTAAGCTTTTTTTT
TCTT
>ESTsNAD2

>gi|157270826|gb|EX163030.1|EX163030 LY_YIT_DP1086 Dermatophagoides pteronyssinus cDNA library Dermatophagoides pteronyssinus cDNA clone LY_YIT_DP1086 5', mRNA sequence
GCACGAGGCAATATTGGGTATTTCTTCCTCCTCTTGAGTAATATTATGGGTATTCATAGA
ACTCAACTCTTTAGTAATGTGTGGTATAATAACAAAAGAGTTAAAAAAAGATATAGAAAA
CGTTAAACCAACAATACTTTATCTGGTTATTCAATTAACATCCTCAATTATCTTTTTAGT
ATCTGTATCCACTGTAAATGAAAGAAAAACATTAACAACTATTTCAATATTATGTTTAAT
TATAAAATCTGGGGCCTTCCCGCTTCATCTATGATATTTAAAGACTATGCAAAGTTTAAA
AATAAAAACTAGAAGAATAAAAACATTAATAACATGACAAAAACTTTTACCTTTTATAAT
TATACCATACTTCAACACTTTAATACTAGTTTTAGTGGTTAGATTAATAACTTTAGTGGT
TCCCATTTATAAAATAAAAAAAACATCATCAATAAAATCTATTCTAATTTTATCTTCTAT
AAACAATAATGGATGATTTTTTATAGCAGTTACAATATCTTTCGTAACATACTTATATTA
CTTCTTTATCTACTCTATCTCTTTAATTATTACCATAAATTTTATAGAAAACATAAAAAT
AAAAAGATTCACCATTAAAAAAAAACTTCTGAGACCATTATAGTTATTATAAATATGAGA
AGA
>gi|157271295|gb|EX163499.1|EX163499 LY_YIT_DP1606 Dermatophagoides pteronyssinus cDNA library Dermatophagoides pteronyssinus cDNA clone LY_YIT_DP1606 5', mRNA sequence
GCACGAGGAGAAAACGTTAAACCAACAATACTTTATCTGGTTATTCAATTAACATCCTCA
ATTATCTTTTTAGTATCTGTATCCACTGGAAATGAAAGAAAAACATTAACAACTATTTCA
ATATTATGTTTAATTATAAAATCTGGGGCCTTCCCGCTTCATCTATGATATTGAAAGACT
ATGCAAAGTTTAAAAATAAAAACTAGAAGAATAAAAACATTAATAACATGACAAAAACTT
TTACCTTTTATAATTATACCATACTTCAACACTTTAATACTAGTTTTAGTGGTTAGGTTA
ATAACTTTAGTGGTTCCCATTTATAGAATAAAAAAAACATCGTCAATAAAATCTATTCGA
ATTTTATCTTCTATAAACAATAATGGATGATTTT
>gi|84115757|gb|CB283956.1|CB283956 DF0634 Dermatophagoides farinae cDNA library Dermatophagoides farinae cDNA, mRNA sequence
CGGAGCATTCGAAAAAGATCGATGAATCGAAATGATAGATATTGGAATGGATTAGTTTTA
ATTTCTTCCTTAATTGCAATATCTTCCTCATCATGGGTAATCTTATGAATTTTCTTAGAA
ATAAATTCTCTCACATTATGTGGAATAATAGCAAAAGAATTAAAAAAACAAACACAGATA
AACCAACCAGTTTTATTATACCTTGTCGCCCAAATCTCATCCTCTATTATTTTACTAATT
TCCTGCACATCTATAGAAAAAAGAATAACCACTAGAACCCTATGCGTATTATGTTTAATA
ATAAAATCAGGAAGATTCCCATTCCATTTGTGATACTTAAAAGCTATAGAAAAACTAAAA
ATAAAGATAAACAGGATAAAAATAGCCATAACATGACAAAAAATCCTACCATTTTTTATT
CTTCCCTACTTTAACATTAAATTAGTCATCATTACAATAGCATTAGCATCTATAACAATC
CCCATCTATAAAATAAAAAAAAACTCTTCCATAAAGTCTATCTTAATTTTATCATCTTTA
AACAACAACAGTTGACTTATAATTAGAACAATTATATCATACATAAGGTTTTCTATTTAT
TTTTTATTATATTCAGTAACCCTTCTTATCACAATAAATTTCATAAAAGACAT
>gi|84115353|gb|CB283552.1|CB283552 DF0104 Dermatophagoides farinae cDNA library Dermatophagoides farinae cDNA, mRNA sequence
CGGTTAAAAAAACAAACACAGATAAACCAACCAGTTTTATTATACCTTGTCGCCCAAATC
TCATGCTCTATTATTTTACTAATTTCCTGCACATCTATAGAAAAAAGAATAACCACTAGA
ACCCTATGCGTATTATGTTTAATAATAAAATCAGGAAGATTCCCATTCCATTTGTGATAC
TTAAAAGCTATAGAAAAACTAAAAATAAAGATAAACAGGATAAAAATAGCCATAACATGA
CAAAAAATCCTACCATTTTTTATTCTTCCCTACTTTAACATTAAATTAGTCATCATTACA
ATAGCATTAGCATCTATAACAATCCCCATCTATAAAATAAAAAAAAACTCTTCCATAAAG
TCTATCTTAATTTTATCATCTTTAAACAACAACAGTTGACTTATAATTAGAACAATTATA
TCATACATAAGGTTCTCTATCTATTTTTTATTATATTCAGTAACCCTTCTTATCACAATA
AATTTCATAAAAGACATAAA
>ESTsCYTB

>gi|157270563|gb|EX162767.1|EX162767 MW_DP0802 Dermatophagoides pteronyssinus cDNA library Dermatophagoides pteronyssinus cDNA clone MW_DP0802 5', mRNA sequence
GCACGAGGCTTTAGCAAACCTACCAACCCCAACTTCAATTTCATACTTATGAAACATAGG
TTTTCTCCTAGGAATAACACTAATACTTCAAATTATTACAGGACTAGTATTATCAATAAA
TTTTGTAAGAGAAACATCATTAGCATTTCAATCAGTTATACATATTATGCGGGATATTGA
CCACGGTTGAATTATGCGGTACATTCATAGAAATGGGGCTTCATTATTTTTTATTTTTAT
ATACACCCATCTAGCCCGAGGAATTTATTTTAACTCTCCAATCAAAATACCAATAGTATG
GGGGTCAGGTGTGATTATCTTACTTCTTACTATGATAACTGCTTTCATAGGATACGTTCT
ACCTTGAGGACAAATGTCTTTCTGAGGAGCTACAGTTATTACAAGAATAATCTCAGCCAT
CCCATATTTAGGCCCACAAGTAACAACATGAGTATGGGGAAACTTCTCAGTATCCCAACC
CACCTTGAATCGATTCTTCTCATTACATTTTATTCTACCCTTTATTATCACAGCCCTTGT
TATAGTCCACCTAATCTTACTTCATAAACCAGGTTCTTCAAACCCCATAGGGTTAAACAC
AGACTTTGATAAAATAAAATTTTTCCCTTATTTTTTAGTAAAAGATTCTTCTCCTTTAAT
ATTATCAATA
>gi|157270756|gb|EX162960.1|EX162960 LY_YIT_DP1009 Dermatophagoides pteronyssinus cDNA library Dermatophagoides pteronyssinus cDNA clone LY_YIT_DP1009 5', mRNA sequence
GCACGAGGAAAAAAGATCCTGTTGTAGAAATATTAATAAATTCTTTAGCAAACCTACCAA
CCCCAACTTCAATTTCATACTTATGAAACATAGGTTTTCTCCTAGGAATAACACTAATAC
TTCAAATTATTACAGGACTAGTATTATCAATAAATTTTGTAAGAGAAACATCATTAGCAT
TTCAATCAGTTATACATATTATGCGGGATATTGACCACGGTTGAATTATGCGGTACATTC
ATAGAAATGGGGCTTCATTATTTTTTATTTTTATATACACCCATCTAGCCCGAGGAATTT
ATTTTAACTCTCCAATCAAAATACCAATAGTATGGGGGTCAGGTGTGATTATCTTACTTC
TTACTATGATAACTGCTTTCATAGGATACGTTCTACCTTGAGGACAAATGTCTTTCTGAG
GAGCTACAGTTATTACAAGAATAATCTCAGCCATCCCATATTTAGGCCCACAAGTAACAA
CATGAGTATGGGGAAACTTCTCAGTATCCCAACCCACCTTGAATCGATTCTTCTCATTAC
ATTTTATTCTACCCTTTATTATCACAGCCCTTGTTATAGTCCACCTAATCTTACTTCATA
AACCAGGTTCTTCAAACCCCATAGGGTTAAACACAGACTTTGATAAATAAATTTTTC
>gi|157270342|gb|EX162546.1|EX162546 MW_DP0544 Dermatophagoides pteronyssinus cDNA library Dermatophagoides pteronyssinus cDNA clone MW_DP0544 5', mRNA sequence
AAAAGATCCTGTTGTAGAAATATTAATAAATTCTTTAGCAAACCTACCAACCCCAACTTC
AATTTCATACTTATGAAACATAGGTTTTCTCTTAGGAATAACACTAATACTTCAAATTAT
TACAGGACTAGTATTATCAATAAATTTTGTAAGAGAAACATCATTAGCATTTCAATCAGT
TATACATATTATGCGGGATATTGACCATGGTTGAATTATACGGTACATTCATAGAAATGG
GGCTTCATTATTTTTTATTTTTATATACATCCATCTAGCCCGAGGAATTTATTTTAACTC
TCCAATCAAAATACCAATAGTATGAGGGTCAGGTGTGATTATCCTACTTCTTACAATGAT
AACTGCTTTCATAGGATACGTCCTACCTGGAGGA
>gi|157270380|gb|EX162584.1|EX162584 MW_DP0586 Dermatophagoides pteronyssinus cDNA library Dermatophagoides pteronyssinus cDNA clone MW_DP0586 5', mRNA sequence
TGATAACTGCTTTCATAGGATACGTTCTACCTTGAGGACAAATGTCTTTCTGAGGAGCTA
CAGTTATTACAAGAATAATCTCAGCCATTCCATATTTAGGCCCACAAGTAACAACCTGAG
TATGAGGAAACTTCTCAGTATCCCAGCCCACCTTAAATCGATTCTTCTCATTTCATTTTA
TTCTACCTTTTATTATTACAGCCCTTGTTATAGTCCACCTAATCTTACTTCATAAACCAG
GCTCTTCAAACCCCATAGGGTTGAACACAGACTTTGATAAAATAAAATTTTTCCCTTATT
TTTTAGTAAAAGATTCTACTCCTTTAATATTATCAATAATTCTAATGATGATAGTGGTTT
GTCTAAACCCTAACATGTTAGGGGATGTGGAAAATTTTTCCCCAGCCAGAAGAACATCTA
CCCCAACACACATCCAACCAGAGTGGTATTTCCTATTTGCATATGCAATCCTTCGGGCTA
TCCCATCAAAACTAGGTGGAGTATGCGCAATAGCTGGCTCAATTCTTGTGTTATTAATCC
TATGCTTCATAAAAAGAAAATTTAATAAAAAATTCAATCCTATCAAAAAAGTTATTTTTT
GAATCTTTGTAAGTAATGTAATCTTACTTACATGAATTGGAGCAAACCCTGTTGAATACC
CCTACATTACATTGGGTATATTTATAACCATTTCATACTTTTTATTAATTTTATTAATCA
TATAACTTAAAAAAAAAAAAAAAAA
>gi|157269893|gb|EX162102.1|EX162102 MW_DP0015 Dermatophagoides pteronyssinus cDNA library Dermatophagoides pteronyssinus cDNA clone MW_DP0015 5', mRNA sequence
GCACGAGGGTCTTTCTGAGGAGCTACAGTTATTACAAGAATAATCTCAGCCATTCCATAT
TTAGGCCCACAAGTAACAACCTGAGTATGAGGAAACTTCTCAGTATCCCAGCCCACCTTA
AATCGATTCTTCTCATTACATTTTATTCTACCTTTTATTATTACAGCCCTTGTTATAGTC
CACCTAATCTTACTTCATAAACCAGGCTCTTCAAACCCCATAGGGTTAAACACAGACTTT
GACAAAATAAAATTTTTCCCTTATTTTTTAGTAAAAGATTCTACTCCTTTAATATTATCA
ATAATTCTAATGATGATAGTGGTTTGTCTAAACCCTAACATGTTAGGGGATGTGGAAAAT
TTTTCCCCAGCCAGAAGAACATCTACCCCAACACACATCCAACCAGAGTGGTATTTCCTA
TTTGCATATGCAATCCTTCGGGCTATCCCATCAAAACTAGGTGGAGTATGCGCAATAGCT
GGCTCAATTCTTGTGTTATTAATCCTATGCTTCATAAAAAGAAAATTTAATAAAAAATTC
AATCCTATCAAAAAAGTTATTTTTTGAATCTTTATAAGTAATGTAATCTTACTTACATGA
ATTGGAGCAAACCCTGTTGAATACCCCTACATTAACATTGGTATATTTTTAAACCATTTC
ATACTTTTTATTAATTTTATTAATCATATAACTTAAAAAAAAAAAAAAAA
>gi|157270283|gb|EX162487.1|EX162487 MW_DP0475 Dermatophagoides pteronyssinus cDNA library Dermatophagoides pteronyssinus cDNA clone MW_DP0475 5', mRNA sequence
TTTTTTTTTTTTTTTTTTTTTTCAATCAGTTATACATATTATGCGGGATATTGACCACGG
TTGAATTATGCGGTACATTCATAGAAATGGGGCTTCATTATTTTTTATTTTTATATACAC
CCATCTAGCCCGAGGAATTTATTTTAACTCTCCAATCAAAATACCAATAGTATGGGGGTC
AGGTGTGATTATCTTACTTCTTAGTATGATAACTGCTTTCATAGGATACGTTCTACCTTG
AGGACAAATGTCTTTCTGAGGAGCTACAGTTATTACAAGAATAATCTCAGCCATCCCATA
TTTAGGCCCACAAGTAACAACATGAGTATGGGGAAACTTCTCAGTATCCCAACCCACCTT
GAATCGATTCTTCTCATTACATTTTATTCTACCCTTTATTATCACAGCCCTTGTTATAGT
CCACCTAATTTTACTTCATAAACCAGGTTCTTCAAACCCCATAGGGTTAAACACAGACTT
TGATAAAATAAAATTTTTCCCTTATTTTTTAGTAAAAGATTCTCCTCGTGC
>gi|157270986|gb|EX163190.1|EX163190 LY_YIT_DP1259 Dermatophagoides pteronyssinus cDNA library Dermatophagoides pteronyssinus cDNA clone LY_YIT_DP1259 5', mRNA sequence
TTTTTTTTTTTTTTTTTTTTTTTTTTTTTTTTTTTTTTTTCAATCAGTTATACATATTAT
GCGGGATATTGACCACGGTTGAATTATGCGGTACATTCATAGAAATGGGGCTTCATTATT
TTTTATTTTTATATACACCCATCTAGCCCGAGGAATTTATTTTAACTCTCCAATCAAAAT
ACCAATAGTATGGGGGTCAGGTGTGATTATCTTACTTCTTACTATGATAACTGCTTTCAT
AGGATACGTTCTACCTTGAGGACAAATGTCTTTCTGAGGAGCTACAGTTATTACAAGAAT
AATCTCAGCCATCCCATATTTAGGCCCACAAGTAACAACATGAGTATGGGGAAACTTCTC
AGTATCCCAACCCACCTTGAATCGATTCTTCTCATTACATTTTATTCTACCCTTTATTAT
CCCTCGTGC
>gi|84116437|gb|CB284636.1|CB284636 DF1405 Dermatophagoides farinae cDNA library Dermatophagoides farinae cDNA, mRNA sequence
CGGGAATTTTAAGGAAATATTACAATAAATGAAAAAAATAAATATTCTTAAAAAAGATCC
AATCACAGAAATAATAACAAACTCTCTAGCCAAACTACCCACTCCCTCATCTATCTCCTA
CCTGTGAAACATAGGATTCCTTTTAGGAATAACACTACTAATTCAAATCTCCACAGGACT
AGTATTATCAATAAACTTTGTAAGAGAAACAACTATAGCCTTCGAGTCTGTAATACACAT
CATGCGGGATGTTGATAAAGGATGGGTTATACGATATATACATATAAATGGAGCCTCTTT
ATTTTTCATGTTAATATACACCCACATCGCTCGAGGTATCTATTTTAACTCTCCATCAAA
AATCCCCATAGTGTGGGGATCAGGGGTAATTATCTTATTAATTTCTATGATAACAGCATT
TATAGGCTATGTTCTACCTTGAGGGCAAATATCTTTTTGGGGGGCAACCGTAATTACAAG
AATAATTTCAGCAATCCCCTACCTTGGGTTACATATAACTACATGGGTATGGGGAAACTT
CTCAGTCTCACAACCAACATTAAATCGATTCTTTTCATTACACTTTATTTTACCCCTAGT
AATCACTGCATTAGTAGTAACCCATCTTATCTTACTACACAAA
>gi|84116407|gb|CB284606.1|CB284606 DF1372 Dermatophagoides farinae cDNA library Dermatophagoides farinae cDNA, mRNA sequence
CGGATGGAGCCTCTTTATTTTTCATGTTAATATACACCCACATCGCTCGAGGTATCTATT
TTAACTCTCCATCAAAAATCCCCATAGTGTGGGGATCAGGGGTAATTATCTTATTAATTT
CTATGATAACAGCATTTATAGGCTATGTTCTACCTTGAGGGCAAATATCTTTTTGGGGGG
CAACCGTAATTACAAGAATAATTTCAGCAATCCCCTACCTTGGGTTACATATAACTACAT
GGGTATGGGGAAACTTCTCAGTCTCACAACCAACATTAAATCGATTCTTTTCATTACACT
TTATTTTACCCCTAGTAATCACTGCATTAGTAGTAACCCATCTTATCTTACTACACAAAA
CAGGATCTTCCAACCCAGTGGGGGTAAACCCTGATATAGATAAAATAAAATTTTTACCTT
ATTTTATAGTAAAAGACACAACCCCTTTAATACTAGTAATACTACTAATAATATTAACAA
TTTCTTTAAATCCAAACATATTAGGGGACGTAAAAAACTTCTCGCCAGCCAGACCAACAT
CTACACCAACACACATTCAACCAGAGTGGTACTTCTTATTCGCTTACGCGATCCTACGAG
CCATTCCATCTA
>gi|84115575|gb|CB283774.1|CB283774 DF0369 Dermatophagoides farinae cDNA library Dermatophagoides farinae cDNA, mRNA sequence
CGGGAAATAATAACAAACTCTCTAGCCTAACTACCCACTCCCTCATCTATCTCCTACCTG
GGAAACATAGGATTCCTTTTAGGAATAACACTACTAATTCAAATCTCCACAGGACTAGTA
TTATCAATAAACTTTGTAAGAGAAACAACTATAGCCTTCGAGTCTGTAATACACATCATG
CGGGATGTTGATAAAGGATGGGTTATACGATATATACATATAAATGGAGCCTCTTTATTT
TTCATGTTAATATACACCCACATCGCTCGAGGTATCTATTTTAACTCTCCATCAAAAATC
CCCATAGTGTGGGGATCAGGGGTAATTATCTTATTAATTTCTATGATAACAGCATTTATA
GGCTATGTTCTACCTTGAGGGCAAATATCTTTTTGGGGGGCAACCGTAATTACAAGAATA
ATTTCAGCAATCCCCTACCTTGGGTTACATATAACTACATGGGTATGGGGAAACTTCTCA
TTCTCACAACCAACATTTAATCGATTCTTTTCATTACACTTTATTTTACCCCTAGTAATC
ACTG
>gi|84116681|gb|CB284880.1|CB284880 DF1698 Dermatophagoides farinae cDNA library Dermatophagoides farinae cDNA, mRNA sequence
CGGATAAAGATCACAAACTCTCTAGCCAAACTACCCACTCCCTCATCTATCTCCTACCTG
TGAAACATAGGATTCCTTTTAGGAATAACACTACTAATTCAAATCTCCACAGGACTAGTA
TTATCAATAAACTTTGTAAGAGAAACAACTATAGCCTTCGAGTCTGTAATACACATCATG
CGGGATGTTGATAAAGGATGGGTTATACGATATATACATATAAATGGAGCCTCTTTATTT
TTCATGTTAATATACACCCACATCGCTCGAGGTATCTATTTTAACTCTCCATCAAAAATC
CCCATAGTGTGGGGATCAGGGGTAATTATCTTATTAATTTCTATGATAACAGCATTTATA
GGCTATGTTCTACCTTGAGGGCAAATATCTTTTTGGGGGGCAACCGTAATTACAAGAATA
ATTTCAGCAATCCCCTACCTTGGGTTACATATAACTACATGGGTATGGGGAAACTTCTCA
GTCTCACAACCAACATTAAATCGAATCTTTTCATTACACTTTATTTTACCCCTAGTAATC
ACT
>gi|84115527|gb|CB283726.1|CB283726 DF0306 Dermatophagoides farinae cDNA library Dermatophagoides farinae cDNA, mRNA sequence
CGGGAATTTTAAGGAAATATTACAATAAATGAAAAAAAAAGGATTCTGAAAAAAGATCCA
ATCACAGAAATAATAACAAACTCTCTAGCCAAACTACCCACTCCCTCATCTATCTCCTAC
CTGTGAAACATAGGATTCCTTTTAGGAATAACACTACTAATTCAAATCTCCACAGGACTA
GTATTATCAATAAACTTTGTAAGAGAAACAACTATAGCCTTCGAGTCTGTAATACACATC
ATGCGGGATGTTGATAAAGGATGGGTTATACGATATATACATATAAATGGAGCCTCTTTA
TTTTTCATGTTAATATACACCCACATCGCTCGAGGTATCTATTTTAACTCTCCATCAAAA
ATCCCCATAGTGTGGGGATCAGGGGTAATTATCTTATTAATTTCTATGATAACAGCATTT
ATAGGCTATGTTCTACCTTGAGGGCAAATATCTTTTTGGGGGGCAACCGTAATTACAAGA
ATAATTTCAGCAATCCCCTACCTTGGGTTACATATAACTACATGGGTATGGGGAAACTTT
TCAGTCTCACAACCAACATTAA
>gi|84115340|gb|CB283539.1|CB283539 DF0089 Dermatophagoides farinae cDNA library Dermatophagoides farinae cDNA, mRNA sequence
CGGGCCAAACTACCCACTCCCTCATCTATCTCCTACCTGTGAAACATAGGATTCCTTTTA
GGAATAACACTACTAATTCAAATCTCCACAGGACTAGTATTATCAATAAACTTTGTAAGA
GAAACAACTATAGCCTTCGAGTCTGTAATACACATCATGCGGGATGTTGATAAAGGATGG
GTTATACGATATATACATATAAATGGAGCCTCTTTATTTTTCATGTTAATATACACCCAC
ATCGCTCGAGGTATCTATTTTAACTCTCCATCAAAAATCCCCATAGTGTGGGGATCAGGG
GTAATTATCTTATTAATTTCTATGATAACAGCATTTATAGGCTATGTTCTACCTTGAGGG
CAAATATCTTTTTGGGGGGCAACCGTAATTACAAGAATAATTTCAGCAATCCCCTACCTT
GGGTTACATATAACTACATGGGTATGGGGAAACTTCTCAGTCTCACAACCAACATTAAAT
CGATTCTTTTTATTACACTTTATTTTACCCCT
>gi|84115622|gb|CB283821.1|CB283821 DF0427 Dermatophagoides farinae cDNA library Dermatophagoides farinae cDNA, mRNA sequence
CGGCTCAGTCTCACAACCAACATTAAATCGATTCTTTTCATTACACTTTATTTTACCCCT
AGTAATCACTGCATTAGTAGTAACTCATCTATCTCCTACCTGTGAAACATAGGATTCCTT
TTAGGAATAACACTACTAATTCAAATCTCCACAGGACTAGTATTATCAATAAACTTTGTA
AGAGAAACAACTATAGCCTTCGAGTCTGTAATACACATCATGCGGGATGTTGATAAAGGA
TGGGTTATACGATATATACATATAAATGGAGCCTCTTTATTTTTCATGTTAATATACACC
CACATCGCTCGAGGTATCTATTTTAACTCTCCATCAAAAATCCCCATAGTGTGGGGATCA
GGGGTAATTATCTTATTAATTTCTATGATAACAGCATTTATAGGCTATGTTCTACCTTGA
GGGCAAATATCTTTTTGGGGGGCAACCGTAATTACAAGAATAATTTCAGCAATCCCCTAC
CTTGGGTTACATATAACTACATGGGTATGGGGAAACTTCTCAGTCTCACAACCAACATTA
AATCGATTCTTTTCATTACACTTTATTTTTACCCCTAGTAATCACTGCATTTAG
>gi|84115549|gb|CB283748.1|CB283748 DF0337 Dermatophagoides farinae cDNA library Dermatophagoides farinae cDNA, mRNA sequence
ATTTTTCATGTTAATATACACCCACATCGCTCGAGGTATCTATTTTAACTCTCCATCAAA
AATCCCCATAGTGTGGGGATCAGGGGTAATTATCTTATTAATTTCTATGATAACAGCATT
TATAGGCTATGTTCTACCTTGAGGGCAAATATCTTTTTGGGGGGCAACCGTAATTACAAG
AATAATTTCAGCAATCCCCTACCTTGGGTTACATATAACTACATGGGTATGGGGAAACTT
CTCAGTCTCACAACCAACATTAAATCGATTCTTTTCATTACACTTTATTTTACCCCTAGT
AATCACTGCATTAGTAGTAACCCATCTTATCTTACTACACAAAACAGGATCTTCCAACCC
AGTGGGGGTAAACCCTGATATAGATAAAATAAAATTTTTACCTTATTTTATAGTAAAAGA
CACAACCCCTTTAATACTAGTAATACTACTAATAATATTAACAATTTCTTTAAATCCAAA
CATATTAGGGGACGTAGAAAACTTCTCGCCAGCCACCG
>gi|84116535|gb|CB284734.1|CB284734 DF1525 Dermatophagoides farinae cDNA library Dermatophagoides farinae cDNA, mRNA sequence
CGGTAAATGAAAAAAATAAATATTCTTAAAAAAGATCCAATCACAGAAATAATAACAGGG
TGGCTAGCCAAACTACCCACTCCCTCATCTATCTCCTACCTGTGAAACATAGGATTCCTT
TTAGGAATAACACTACTAATTCAAATCTCCACAGGACTAGTATTATCAATAAACTTTGTA
AGAGAAACAACTATAGCCTTCGAGTCTGTAATACACATCATGCGGGATGTTGATAAAGGA
TGGGTTATACGATATATACATATAAATGGAGCCTCTTTATTTTTCATGTTAATATACACC
CACATCGCTCGAGGTATCTATTTTAACTCTCCATCAAAAATCCCCATAGTGTGGGGATCA
GGGGTAATTATCTTATTAATTTCTATGATAACAGCATTTATAGGCTATGTTCTACCTTGA
GGGCAAACATCTTTTTGGGGGGCAA
>gi|84115467|gb|CB283666.1|CB283666 DF0242 Dermatophagoides farinae cDNA library Dermatophagoides farinae cDNA, mRNA sequence
CGGAGAGAACTAGTCTCGAGTTTGTAATACACATCATGCGGGATGTTGATAAAGGATGGG
TTATACGATATATACATATAAATGGAGCCTCTTTATTTTTCATGTTAATATACACCCACA
TCGCTCGAGGTATCTATTTTAACTCTCCATCAAAAATCCCCATAGTGTGGGGATCAGGGG
TAATTATCTTATTAATTTCTATGATAACAGCATTTATAGGCTATGTTCTACCTTGAGGGC
AAATATCTTTTTGGGGGGCAACCGTAATTACAAGAATAATTTCAGCAATCCCCTACCTTG
GGTTACATATAACTACATGGGTATGGGGAAACTTCTCAGTCTCACAACCAACATTAAATC
GATTCTTTTCATTACACTTTATTT
