# Supplementary material for: The complete mitochondrial genome of the house dust mite Dermatophagoides pteronyssinus (Trouessart): a novel gene arrangement among arthropods
Source: BMC Genomics. 2009 Mar 13;10:107. doi: 10.1186/1471-2164-10-107 (PMC2680895; doi:10.1186/1471-2164-10-107)
Supplement: Additional file 8 — Input data for CREx. [file 1471-2164-10-107-S8.xls]

## Sheet: Blad1
gene order
>Dermatophagoides pteronyssinus
cox1 cox2 D atp8 atp6 cox3 G nad3 R M S2 A P K N 12SrRNA V 16SrRNA W Y -nad1 -nad6 -T nad4L nad4 H nad5 F -S1 -Q -I -nad2 -E -cytB -L1 -C L2
>Ixodes sp.
cox1 cox2 K D atp8 atp6 cox3 G nad3 A R N S1 E -F -nad5 -H -nad4 -nad4L T -P nad6 cytB S2 -nad1 -L2 -L1 -16SrRNA -V -12SrRNA I -Q M nad2 W -C -Y
>Rhipicephalus sanguineus
cox1 cox2 K D atp8 atp6 cox3 G nad3 A R N S1 E -nad1 -L2 -16SrRNA -V -12SrRNA I -Q -F -nad5 -H -nad4 -nad4L -T P nad6 cytB S2 -L1 C M nad2 W -Y
>Varroa destructor
cox1 H cox2 K D atp8 atp6 cox3 G nad3 A R N S1 E -F -nad5 -nad4 -nad4L T nad6 cytB -nad1 -L2 -L1 -Q -Y -P -16SrRNA -V -S2 -C -12SrRNA I M nad2 W
>Leptotrombidium akamushi and deliense
cox1 cox2 K -H -nad4L -L1 T L2 nad1 Y Q 16SrRNA 12SrRNA -S1 -P -nad4 -R V nad6 cytB S2 D atp8 atp6 cox3 E G N -W -nad5 -F A nad3 I M nad2 -C
>Tetranychus urticae
cox1 nad3 N -D L1 -E 16SrRNA R -nad4L -P F -cox3 -atp6 -atp8 -K -cox2 -Y 12SrRNA G -T -nad1 -L2 -Q C cytB -S2 -A nad6 nad4 H nad5 W nad2 M S1 V I
>Ascoschoengastia sp
cox1 T -S2 -cytB -nad6 -V R nad4 P Y nad4L -I -12SrRNA -nad1 -L2 -16SrRNA -Q -F nad5 -S1 -N -G E -cox3 -atp6 -atp8 -D -K -cox2 L1 -H A nad3 M nad2 W -C
>Walchia hayashii
cox1 -Q -12SrRNA -nad1 -L2 -16SrRNA I -L1 cox2 K D atp8 atp6 cox3 E G N S1 T -nad4L -Y -P -nad4 -R V nad6 cytB S2 -nad5 -F -H A nad3 M nad2 W -C
>Unionicola foilii
cox1 cox2 K D atp8 atp6 cox3 E G -nad5 -nad4L A nad3 -F T -Y N -L1 -H S1 -nad4 -R V nad6 cytB S2 -12SrRNA -P -nad1 L2 16SrRNA -Q I M nad2 -C W
gene order without tRNAs
>Dermatophagoides pteronyssinus
cox1 cox2 atp8 atp6 cox3 nad3 12SrRNA 16SrRNA -nad1 -nad6 nad4L nad4 nad5 -nad2 -cytB
>Ixodes sp.
cox1 cox2 atp8 atp6 cox3 nad3 -nad5 -nad4 -nad4L nad6 cytB -nad1 -16SrRNA -12SrRNA nad2
>Rhipicephalus sanguineus
cox1 cox2 atp8 atp6 cox3 nad3 -nad1 -16SrRNA -12SrRNA -nad5 -nad4 -nad4L nad6 cytB nad2
>Varroa destructor
cox1 cox2 atp8 atp6 cox3 nad3 -nad5 -nad4 -nad4L nad6 cytB -nad1 -16SrRNA -12SrRNA nad2
>Leptotrombidium akamushi and deliense
cox1 cox2 -nad4L nad1 16SrRNA 12SrRNA -nad4 nad6 cytB atp8 atp6 cox3 -nad5 nad3 nad2
>Tetranychus urticae
cox1 nad3 16SrRNA -nad4L -cox3 -atp6 -atp8 -cox2 12SrRNA -nad1 cytB nad6 nad4 nad5 nad2
>Ascoschoengastia sp
cox1 -cytB -nad6 nad4 nad4L -12SrRNA -nad1 -16SrRNA nad5 -cox3 -atp6 -atp8 -cox2 nad3 nad2
>Walchia hayashii
cox1 -12SrRNA -nad1 -16SrRNA cox2 atp8 atp6 cox3 -nad4L -nad4 nad6 cytB -nad5 nad3 nad2
>Unionicola foilii
cox1 cox2 atp8 atp6 cox3 -nad5 -nad4L nad3 -nad4 nad6 cytB -12SrRNA -nad1 16SrRNA nad2
>Steganacarus magnus
cox1 cox2 atp8 atp6 cox3 nad3 -nad5 -nad4 -nad4L nad6 cytB nad2 -16SrRNA -nad1 -12SrRNA
